# Supplementary material for: An unusual glycerol-3-phosphate dehydrogenase in Sulfolobus acidocaldarius elucidates the diversity of glycerol metabolism across Archaea
Source: Commun Biol. 2025 Apr 1;8:539. doi: 10.1038/s42003-025-07953-9 (PMC11962113; doi:10.1038/s42003-025-07953-9)
Supplement: Supplementary file 6 — Supplementary File 4 [file 42003_2025_7953_MOESM6_ESM.xlsx]

## Sheet: Figure 2
Figure 2A															Figure 2B																Figure 2C															Figure 2D
					OD600			Glycerol concentration [mM]												OD600			Glycerol concentration [mM]													OD600			Glycerol concentration [mM]
Time [h]	1	2	3	4	Average	SD		1	2	3	4	Average	SD		Time [h]	1	2	3	4	Average	SD		1	2	3	4	Average	SD			Time [h]	1	2	3	4	Average	SD		1	2	3	4	Average	SD		Time [h]	1	2	3
0	0.054	0.049	0.046	0.049	0.0495	0.00160078		10.6968	10.4124	9.93099	10.65	10.4226	0.35057		0	0.053	0.05	0.048	0.053	0.051	0.00244949		20.8749	20.8638	20.896	21.0185	20.9133	0.071392			0	0.051	0.052	0.049	0.051	0.05075	0.00125831		43.523	45.855	46.3251	47.189	45.723	1.56731		0	0.059	0.06	0.049
24	0.108	0.076	0.083	0.07	0.08425	0.006625		9.47685	10.8014	9.39837	10.5187	10.0488	0.715875		24	0.093	0.09	0.091	0.074	0.087	0.00875595		18.8513	20.8382	20.6823	20.9628	20.3336	0.994878			24	0.093	0.092	0.094	0.082	0.09025	0.00556028		46.262	47.5121	47.6723	44.3922	46.4596	1.51562		24	0.078	0.065	0.057
50	0.204	0.19	0.21	0.196	0.2	0.00840635		10.7113	9.61821	9.19078	10.1731	9.92334	0.661549		50	0.187	0.181	0.2	0.191	0.18975	0.00797392		19.1362	20.5421	19.5837	20.6467	19.9772	0.736969			50	0.198	0.211	0.229	0.213	0.21275	0.0127115		44.7415	47.8325	43.4258	47.6197	45.9049	2.17222		50	0.153	0.133	0.146
74	0.454	0.362	0.387	0.382	0.39625	0.0144675		9.07057	9.81745	8.63424	9.64103	9.29082	0.541478		74	0.403	0.364	0.396	0.379	0.3855	0.0175214		18.0799	19.8453	21.1086	20.2493	19.8208	1.27455			74	0.392	0.414	0.41	0.394	0.4025	0.0111205		42.6563	44.8807	44.4999	43.9011	43.9845	0.97292		74	0.248	0.218	0.249
92	1.04	0.86	0.93	0.96	0.9475	0.0446456		6.67242	7.75156	7.71316	8.12611	7.56581	0.624046		92	0.92	0.92	0.9	0.98	0.93	0.034641		17.4054	19.1463	20.2004	19.7162	19.117	1.21972			92	0.85	0.93	0.78	0.76	0.83	0.0770281		44.0482	47.5593	44.387	43.5282	44.8807	1.82036		92	0.432	0.414	0.377
116	1.38	1.44	1.41	1.51	1.435	0.0428904		0.350066	1.34294	1.17208	1.31623	1.04533	0.469545		116	1.7	1.54	1.52	1.45	1.5525	0.105633		13.1256	13.8424	14.2153	13.5474	13.6827	0.461101			116	1.55	1.52	1.54	1.79	1.6	0.127279		39.8753	41.38	38.7198	40.3191	40.0735	1.1014		116	0.568	0.521	0.467
139.5	1.54	1.52	1.61	1.72	1.5975	0.0823452		0.485307	0.126893	0.438558	0.473063	0.38096	0.170528		139.5	2.45	2.57	2.58	2.54	2.535	0.0591608		5.40628	5.91051	5.70347	5.18366	5.55098	0.320613			139.5	2.96	2.44	2.56	2.71	2.6675	0.224109		31.9548	31.8498	29.8093	31.1985	31.2031	0.9876		139.5	0.533	0.499	0.506
163.5	1.09	1.1	1.12	1.33	1.16	0.104682		0.464715	0.377894	0.395146	0.408505	0.41156	0.0375839		163.5	2.25	2.21	2.29	2.1	2.2125	0.0818026		0.752448	0.721284	0.759127	1.17987	0.85318	0.218417			163.5	3.14	3.67	3.16	3.11	3.27	0.267457		17.6135	24.0659	19.0106	21.8652	20.6388	2.88979		163.5	0.378	0.353	0.346
																															187.5	3.92	4.04	3.93	3.82	3.9275	0.0899537		9.80337	18.5169	10.5308	10.8722	12.4308	4.08179
																															214	4.51	4.32	3.78	3.88	4.1225	0.348939		1.13974	2.21383	1.88032	2.71543	1.98733	0.661131
																															235.5	3.44	3.34	3.09	3.04	3.2275	0.19311		1.42337	-3.17237	1.99849	1.89082	0.53508	2.48421
[truncated: 8 more columns]

## Sheet: Figure 3
Figure 3A				Figure 3C										Figure 3D
ID	Transcript	Protein		Cells grown on	Glycerol	Glycerol	Glycerol	Glycerol	Xylose	Xylose	Xylose	Xylose		Compound Peak area [10^7 mAU min^-1]	Glycerol	Glycerol	Glycerol	Glycerol	Glycerol-3-phosphate	Glycerol-3-phosphate	Glycerol-3-phosphate	Glycerol-3-phosphate	Dihydroxyacetonphosphat	Dihydroxyacetonphosphat	Dihydroxyacetonphosphat	Dihydroxyacetonphosphat
Saci_1117	0.13776	0.33		Activity [mU/mg]	G3PDH soluble	G3PDH membrane bound	GK soluble	GK membrane bound	G3PDH soluble	G3PDH membrane bound	GK soluble	GK membrane bound		Cells grown on	10 mM Glycerol	20 mM Glycerol	40 mM Glycerol	0.2 % Xylose	10 mM Glycerol	20 mM Glycerol	40 mM Glycerol	0.2 % Xylose	10 mM Glycerol	20 mM Glycerol	40 mM Glycerol	0.2 % Xylose
Saci_1118	0.6621	0.97		1	119.758	123.838	933.28	0.00012387	6.19	0	61.7363	0		1	0.59808	0.59808	0.22865	0.00884	20.8666	27.9159	19.4884	0.72016	0.45179	0.79963	0.42196	0
Saci_1119	0.27449	0.9		2	123.092	159.94	904.743	0.000247739	5.91	0	59.3248	0		2	0.62977	0.62977	0.19927	0.000878608	24.7395	6.41695	22.8903	0.48379	0.86291	0.04464	0.98651	0
Saci_1938	-4.17	-6.81217		3	115.99	118.124	839.63	0.00012387	5.97	0	59.3248	0		3	0.46503	0.46503	0.39009	0	32.4215	22.8593	7.65551	0.91896	0.89931	0.71545	0.12755	0
Saci_1939	-3.77	-5.47789												4	0.50537	0.50537	0.18101	0	34.8277	41.3493	18.3548	0.78541	1.40218	7.67687	0.70344	0
Saci_2031	2.72	1.93174												5	0.83887	0.83887	0.37439	0	13.1519	35.0037	16.4101	1.13813	0.17924	1.40945	0.35305	0
Saci_2032	2.97	3.09747												6	0.79605	0.79605	0.39161	0	10.7033	27.8967	12.1763	1.23512	0.17292	0.76998	0.1923	0
Saci_2033	3.19	2.24087												7	0.40126	0.40126	0.55278	0.00197	25.8505	25.8798	21.3326	1.51192	0.64624	2.30972	0.28288	0
Saci_2034	3.2	4.6567												8	0.45193	0.45193	0.37261	0.00123	13.8056	41.2255	30.2382	1.01497	0.15672	2.65255	1.71613	0

## Sheet: Figure 4
Figure 4a																Figure 4b
Saci_1117								Saci_2033								Saci_1117								Saci_2033
ATP [mM]	1	2	3	4	Mean Activity [U/mg]	SD		ATP [mM]	1	2	3	Mean Activity [U/mg]	SD			Glycerol [mM]	1	2	3	4	Mean Activity [U/mg]	SD		Glycerol [mM]	1	2	3	Mean Activity [U/mg]	SD
2	42.2508	43.1511	44.6463		43.3494	1.21		2	74.1158	78.9657	72.8564	75.3126	3.22573			1	44.5981	44.3087	45.1447		44.6838	0.424551		1	88.6495	89.9035	91.5756	90.0429	1.46799
1.5	44.3248	43.0064	41.7524		43.0279	1.28631		1	75.5091	80.7878	77.6527	77.9832	2.65481			0.5	43.1994	44.2605	43.9871		43.8156	0.550941		0.5	81.1576	85.5949	87.074	84.6088	3.07899
1	42.1865	45.6431	48.0064	43.8103	45.8199	2.92703		0.75	68.7031	71.9989	79.1801	73.294	5.3572			0.2	39.8553	38.8585	41.5916		40.1018	1.38314		0.25	78.4566	82.9582	83.119	81.5113	2.64664
0.5	39.0032	36.7203	38.7138		38.1458	1.24298		0.5	69.9625	72.776	71.6774	71.472	1.41796			0.1	34.3891	35.0161	36.3023		35.2358	0.975334		0.1	68.2637	70.9325	60.9968	66.731	5.14211
0.3	31.7846	30.8039	30.8521		31.1468	0.552815		0.25	52.358	48.0975	55.2251	51.8935	3.5864			0.05	31.1576	30.4823	30.9003	30.3859	30.8467	0.340796		0.05	53.119	52.8617	58.8746	54.9518	3.3997
0.2	26.5595	24.0836	25.1768		25.2733	1.24076		0.15	46.9721	42.926	47.4277	45.7753	2.478			0.04	28.1029	26.3023	31.1254	27.8778	28.5102	2.43723		0.04	49.2605	50.6752	51.6399	50.5252	1.19679
0.15	20	19.9357	21.1415		20.3591	0.67836		0.1	27.7867	29.9839	32.4491	30.0732	2.33247			0.03	26.1736	26.3666	24.4373	25.0161	25.6592	1.06255		0.02	54.0193	55.2412	35.9486	48.403	10.8032
0	0	0	0		0	0		0.05	22.642	18.0332	24.0086	21.5613	3.13085			0.02	22.0257	21.1576	19.0997	19.4534	20.761	1.50279		0	0	0	0	0	0
								0	0	0	0	0	0			0	0	0	0	0	0	0

## Sheet: Figure 5
Figure 5A						Figure 5B									Figure 5C					Figure 5D
Wavelength [nm]	Saci_2032 [A]	Saci_2032 reduced [A]	Saci_1118 [A]	Saci_1118 reduced [A]		Saci_2032	Activity [U/mg]									Ubiquinone-Q1	Ubiquinone-Q1 + Saci_1118 + G3P	Ubiquinone-Q1 + Saci_2032 + G3P		Saci_2032	Activity [U/mg]
400	0.2613	0.1472	0.447	0.371		G3P [mM]	1	2	3	mean	SD				Wavelength [nm]	Absorption	Absorption	Absorption		Ubiquinone-Q1 [mM]	1	2	3	mean	SD
401	0.2573	0.1459	0.4497	0.3702		0.2	33.2746	35.6182	2.04681	35.6182	1.67121				260	0.18269	0.02574	0.03054		0.08	11.399	8.75912	10.3224	10.1602	1.32741
402	0.2554	0.1452	0.4532	0.37		0.3	33.2158	35.3375	2.09606	35.3375	1.71143				261	0.19776	0.0298	0.03438		0.16	18.3394	17.7555	17.944	18.013	0.29801
403	0.2537	0.1446	0.4558	0.3699		0.15	35.7227	34.1885	3.75816	34.1885	3.06852				262	0.21395	0.03413	0.0391		0.04	2.85888	2.44526	2.38443	2.56285	0.25816
404	0.2499	0.1431	0.4592	0.3698		0.1	26.9095	29.3184	2.85475	29.2401	2.33089				263	0.23043	0.0387	0.04439		0.02	2.32968	2.12895	1.81265	2.09043	0.26066
405	0.2474	0.1422	0.4647	0.3697		0.05	19.0266	19.1735	0.16989	19.1866	0.13872				264	0.24667	0.04345	0.04961		0.24	16.7822	16.4781	17.1959	16.8187	0.36027
406	0.2447	0.1411	0.469	0.3692		0.025	13.2099	12.5408	0.81485	12.5604	0.66532				265	0.26426	0.04902	0.05557		0.36	17.0985	19.5316	21.7214	19.4505	2.3125
407	0.242	0.1401	0.4736	0.369		0.072	26.4395	27.1772	1.0338	27.2163	0.84409				266	0.281	0.0551	0.06116		0.48	20.0365	19.6654	19.0207	19.5742	0.51402
408	0.2384	0.1388	0.478	0.3684		0	0	0	0	0	0				267	0.29813	0.06124	0.06724		0.06	5.09732	3.70438	3.89294	4.23155	0.75569
409	0.237	0.1383	0.4829	0.3674											268	0.31441	0.06718	0.07336		0	0	0	0	0	0
410	0.2363	0.1381	0.4873	0.3662		Saci_1118	Activity [U/mg]								269	0.33041	0.07327	0.07973
411	0.2355	0.1377	0.4902	0.3649		G3P [mM]	1	2	3	mean	SD				270	0.34649	0.0796	0.0864		Saci_1118	Activity [U/mg]
412	0.2344	0.1372	0.4924	0.3639		0.2	19.3014	18.2268	17.1521	18.2268	1.07464				271	0.36048	0.08543	0.09244		Ubiquinone-Q1 [mM]	1	2	3	mean	SD
413	0.2335	0.1369	0.4959	0.3608		0.1	14.4129	16.5727	14.887	15.2908	1.13514				272	0.37311	0.09151	0.09855		0.08	10.3319	9.9496	8.93292	9.73815	0.72308
414	0.233	0.1367	0.4985	0.3583		0.05	13.9914	12.3584	12.6639	13.0046	0.86818				273	0.38434	0.09716	0.10449		0.16	13.0083	12.6347	13.269	12.9707	0.31884
415	0.2326	0.1363	0.5012	0.354		0.02	10.03	9.77714	10.0089	9.93869	0.1403				274	0.39329	0.1022	0.10982		0.04	4.70977	4.24922	3.40633	4.12177	0.661
416	0.2323	0.1361	0.5026	0.3505		0.01	6.99045	6.66911	7.22223	6.9606	0.27777				275	0.40078	0.10671	0.11502		0.02	3.53667	3.22384	3.0935	3.28467	0.22776
417	0.2322	0.136	0.5029	0.347		0.15	19.9862	18.2479	17.5209	18.585	1.26679				276	0.40576	0.11002	0.11892		0.24	14.3465	13.5732	15.285	14.4016	0.85725
418	0.2321	0.136	0.5035	0.3419		0.25	19.9125	18.0161	16.8888	18.2724	1.52809				277	0.40954	0.11421	0.12288		0.36	13.0605	13.3559	13.1561	13.1908	0.15076
419	0.232	0.1359	0.5031	0.3378		0.005	5.44696	4.78321	5.31	5.18006	0.35043				278	0.41194	0.1181	0.12721		0.48	16.0063	16.0323	17.2228	16.4205	0.69497
420	0.232	0.1358	0.5027	0.3339		0	0	0	0	0	0				279	0.41283	0.12223	0.13151		0.06	7.83803	8.8634	8.02051	8.24064	0.54699
421	0.2323	0.1359	0.5023	0.3285											280	0.41098	0.12607	0.13489		0	0	0	0	0	0
422	0.2324	0.1358	0.5019	0.3257											281	0.40744	0.12907	0.1363
423	0.2325	0.1359	0.5008	0.3209											282	0.40067	0.13033	0.13695
424	0.2328	0.136	0.4996	0.3166											283	0.39258	0.13096	0.1377
425	0.2336	0.1361	0.4978	0.3088											284	0.38171	0.13055	0.13697
426	0.2342	0.1362	0.4959	0.3028											285	0.36555	0.12829	0.1336
427	0.2347	0.1363	0.495	0.2985											286	0.34929	0.12794	0.13227
428	0.2352	0.1365	0.4937	0.294											287	0.32626	0.1234	0.12562
429	0.2364	0.1368	0.4923	0.2882											288	0.30149	0.1176	0.11853
430	0.2375	0.1372	0.491	0.283											289	0.2752	0.10897	0.11122
431	0.2385	0.1375	0.4901	0.2795											290	0.24496	0.09811	0.10197
432	0.2394	0.1378	0.4894	0.2762											291	0.21658	0.08905	0.09281
433	0.2402	0.138	0.4888	0.2733											292	0.18667	0.07902	0.08159
434	0.2423	0.1387	0.4884	0.2677											293	0.15879	0.06795	0.07046
435	0.2439	0.1391	0.4883	0.2637											294	0.13292	0.05758	0.05898
436	0.2458	0.1397	0.4881	0.2592											295	0.10635	0.0458	0.04659
437	0.247	0.1399	0.4884	0.2567											296	0.08473	0.03515	0.03615
438	0.2479	0.1402	0.4884	0.2546											297	0.06445	0.02487	0.02525
439	0.2494	0.1406	0.4887	0.2517											298	0.04751	0.01539	0.0152
440	0.2512	0.1411	0.4893	0.2483											299	0.03271	0.00627	0.00352
441	0.2522	0.1415	0.4894	0.2462											300	0.0195	-0.00168	-0.00555
442	0.2526	0.1417	0.4894	0.2449											301	0.00951	-0.00823	-0.0121
443	0.2536	0.1419	0.4895	0.2423											302	0.00129	-0.01381	-0.01715
444	0.2539	0.1419	0.4892	0.2406											303	-0.00514	-0.01823	-0.02048
445	0.2541	0.1419	0.4891	0.2388											304	-0.01011	-0.02201	-0.02356
446	0.254	0.142	0.4882	0.2371											305	-0.01483	-0.02564	-0.02704
447	0.2537	0.1417	0.4874	0.2353											306	-0.01771	-0.02817	-0.0291
448	0.2532	0.1414	0.4853	0.2338											307	-0.02034	-0.03069	-0.03087
449	0.2523	0.1412	0.4843	0.2323											308	-0.02345	-0.03313	-0.03331
450	0.2512	0.1407	0.4828	0.2309											309	-0.02693	-0.03665	-0.03712
451	0.2501	0.1403	0.4805	0.2294											310	-0.0286	-0.03866	-0.04182
452	0.2492	0.14	0.4789	0.2285											311	-0.02957	-0.03992	-0.04391
453	0.2475	0.1394	0.476	0.2269											312	-0.03026	-0.03987	-0.04373
454	0.2449	0.1384	0.4712	0.2248											313	-0.03012	-0.03901	-0.04154
455	0.2418	0.1374	0.4655	0.2226											314	-0.02903	-0.03846	-0.04035
456	0.2397	0.1365	0.4605	0.221											315	-0.02757	-0.0383	-0.03935
457	0.2375	0.1359	0.4563	0.2196											316	-0.02753	-0.03792	-0.03887
458	0.236	0.1353	0.4529	0.2185											317	-0.02842	-0.03755	-0.03821
459	0.2342	0.1347	0.4489	0.2175											318	-0.02722	-0.03787	-0.03806
460	0.2328	0.1342	0.4451	0.2164											319	-0.02185	-0.038	-0.03854
461	0.2321	0.1339	0.4426	0.2159											320	-0.03024	-0.05582	-0.05238
462	0.2303	0.1333	0.4375	0.2146											321	-0.02525	-0.05454	-0.04703
463	0.2291	0.1329	0.4333	0.2136											322	-0.02268	-0.05418	-0.04669
464	0.2279	0.1324	0.429	0.2126											323	-0.0243	-0.05609	-0.04486
465	0.2257	0.1315	0.4216	0.2111											324	-0.02645	-0.06324	-0.0441
466	0.225	0.1313	0.4183	0.2104											325	-0.02571	-0.06425	-0.04463
467	0.224	0.131	0.4149	0.2097											326	-0.02827	-0.06032	-0.0501
468	0.222	0.1302	0.4083	0.2084											327	-0.02948	-0.0625	-0.06131
469	0.2207	0.1298	0.4038	0.2078											328	-0.03221	-0.06259	-0.06184
470	0.2191	0.1292	0.3992	0.207											329	-0.0416	-0.06217	-0.05741
471	0.2179	0.1287	0.396	0.2064											330	-0.04323	-0.06416	-0.05667
472	0.2163	0.1281	0.3906	0.206											331	-0.04466	-0.06616	-0.05877
473	0.213	0.127	0.3853	0.2049											332	-0.04478	-0.06414	-0.0592
474	0.2103	0.1259	0.3807	0.2043											333	-0.04602	-0.06631	-0.05267
475	0.2065	0.1246	0.3747	0.2035											334	-0.04632	-0.06416	-0.05756
476	0.203	0.1234	0.3685	0.2028											335	-0.04849	-0.06401	-0.06211
477	0.1984	0.1219	0.3613	0.2019											336	-0.05484	-0.06534	-0.06264
478	0.1933	0.1203	0.3546	0.2012											337	-0.05871	-0.06519	-0.06195
479	0.1881	0.1185	0.3475	0.2004											338	-0.0582	-0.06359	-0.06262
480	0.1804	0.1158	0.3364	0.1991											339	-0.05885	-0.06306	-0.05864
481	0.1769	0.1145	0.3325	0.1986											340	-0.05793	-0.06562	-0.06069
482	0.1696	0.112	0.3226	0.1975											341	-0.05643	-0.06495	-0.06544
483	0.1649	0.1105	0.3158	0.1969											342	-0.05658	-0.061	-0.06699
484	0.1591	0.1085	0.308	0.1962											343	-0.05793	-0.05713	-0.06655
485	0.1554	0.1073	0.3028	0.1956											344	-0.05799	-0.06368	-0.06581
486	0.152	0.1062	0.2981	0.1951											345	-0.05704	-0.06478	-0.06298
487	0.1466	0.1044	0.2899	0.1943											346	-0.05687	-0.06549	-0.0609
488	0.1403	0.1023	0.2807	0.1935											347	-0.05664	-0.06748	-0.05932
489	0.1341	0.1001	0.2716	0.1925											348	-0.05624	-0.07004	-0.06179
490	0.1296	0.0987	0.2643	0.1918											349	-0.05671	-0.06229	-0.06485
491	0.1258	0.0975	0.259	0.1913											350	-0.05629	-0.06747	-0.06573
492	0.115	0.0937	0.2405	0.1896											351	-0.05716	-0.06841	-0.06441
493	0.1089	0.0918	0.2294	0.1886											352	-0.05813	-0.06946	-0.0646
494	0.1054	0.0906	0.2234	0.1879											353	-0.05833	-0.06723	-0.06522
495	0.1026	0.0895	0.2176	0.1874											354	-0.0578	-0.0663	-0.06538
496	0.0975	0.0878	0.2083	0.1865											355	-0.05836	-0.06747	-0.06376
497	0.0925	0.0862	0.1974	0.1854											356	-0.05826	-0.06813	-0.06212
498	0.0898	0.0853	0.1922	0.1848											357	-0.05775	-0.06731	-0.06371
499	0.0881	0.0847	0.1883	0.1842											358	-0.05759	-0.06659	-0.06474
															359	-0.05708	-0.066	-0.06211
															360	-0.05668	-0.06577	-0.06164

## Sheet: Figure 7
Figure 7a										Figure 7b																Figure 7c																		Figure 7d
OD600										Glycerol concentration [mM]																OD600																		Glycerol concentration [mM]
	MW00G		∆saci_1117		∆saci_2033		∆saci_1117∆2033				MW00G				∆saci_1117				∆saci_2033				∆saci_1117∆2033				MW00G			∆saci_1117			∆saci_1117 ∆upsE::P1117-saci_1117			∆saci_2033			∆2033∆upsE::P2033-saci_2033-saci_2034						MW00G			∆saci_1117
Time [h]	Average	SD	Average	SD	Average	SD	Average	SD		Time [h]	Average	SD		Time [h]	Average	SD		Time [h]	Average	SD		Time [h]	Average	SD		Time [h]	Average	SD	Time [h]	Average	SD	Time [h]	Average	SD	Time [h]	Average	SD	Time [h]	Average	SD				Time [h]	Average	SD	Time [h]	Average	SD
0	0.05	0	0.05	0	0.05	0	0.05	0		0	11.0751	1.18676		0	11.0751	1.18676		0	11.0751	1.18676		0	11.0751	1.18676		0	0.05	0	0	0.05	0	0	0.05	0	0	0.05	0	0	0.05	0				0	11.0751	1.18676	0	11.0751	1.18676
22	0.112	0.00361	0.0895	0.00597	0.0865	0.00342	0.079	0.00141		49	9.98273	0.80556		49	8.83731	1.06237		49	8.45096	1.5106		49	9.03579	1.09816		22	0.112	0.00361	22	0.0895	0.00597	21	0.152	0.00245	22	0.0865	0.00342	24.5	0.1735	0.007				49	9.98273	0.80556	49	8.83731	1.06237
49	0.31767	0.00252	0.1785	0.00971	0.1515	0.00265	0.103	0.000816		72	7.72623	1.46425		93	8.47671	0.55627		93	10.6145	0.51925		93	11.1872	1.0732		49	0.31767	0.00252	49	0.1785	0.00971	45	0.28125	0.0034	49	0.1515	0.00265	44.5	0.26	0.00424				72	7.72623	1.46425	93	8.47671	0.55627
72	0.56833	0.00569	0.2885	0.02063	0.13075	0.00403	0.0765	0.00311		93	4.85359	1.03634		141	3.89958	1.61222		141	9.74789	1.04957		141	11.0554	0.78491		72	0.56833	0.00569	72	0.2885	0.02063	70	0.49375	0.00746	72	0.13075	0.00403	67	0.36925	0.01284				93	4.85359	1.03634	141	3.89958	1.61222
93	1.02333	0.05686	0.4515	0.03817	0.13525	0.01282	0.06775	0.0025		118	0.65574	0.1386		164.5	0.58301	0.21711		191	9.21608	0.9638		191	12.4694	0.1995		93	1.02333	0.05686	93	0.4515	0.03817	92.5	0.7675	0.01482	93	0.13525	0.01282	91	0.53925	0.02347				118	0.65574	0.1386	164.5	0.58301	0.21711
118	1.08333	0.02082	0.62	0.05715	0.1575	0.00785	0.065	0.00183		141	0.58301	0.06749		191	0.49968	0.05151										118	1.08333	0.02082	118	0.62	0.05715	120	1	0.03559	118	0.1575	0.00785	118.5	0.7925	0.04787				141	0.58301	0.06749	191	0.49968	0.05151
141	0.89667	0.04619	0.9075	0.09845	0.166	0.00622	0.06875	0.00591																		141	0.89667	0.04619	141	0.9075	0.09845	149	0.7925	0.03775	141	0.166	0.00622	140.5	1.0175	0.04349
164.5			0.97	0.0469	0.17825	0.00591	0.07425	0.01335																					164.5	0.97	0.0469				164.5	0.17825	0.00591	166	0.91	0.03367
191			0.9025	0.03862	0.18775	0.00538	0.08375	0.01457																					191	0.9025	0.03862				191	0.18775	0.00538
raw																										raw																		raw
MW00G										MW00G																MW00G																		MW00G
Time [h]	1	2	3							Time [h]	1	2	3													Time [h]	1	2	3															Time [h]	1	2	3
0	0.05	0.05	0.05							0	11.5887															0	0.05	0.05	0.05															0	11.5887
22	0.116	0.111	0.109							49	9.09791	10.6736	10.1767													22	0.116	0.111	0.109															49	9.09791	10.6736	10.1767
49	0.32	0.315	0.318							72	8.104	6.11012	8.96458													49	0.32	0.315	0.318															72	8.104	6.11012	8.96458
72	0.57	0.562	0.573							93	4.11018	4.4132	6.03739													72	0.57	0.562	0.573															93	4.11018	4.4132	6.03739
93	0.96	1.04	1.07							118	0.758765	0.710282	0.498167													93	0.96	1.04	1.07															118	0.758765	0.710282	0.498167
118	1.1	1.06	1.09							141	0.595133	0.510288	0.643617													118	1.1	1.06	1.09															141	0.595133	0.510288	0.643617
141	0.95	0.87	0.87																							141	0.95	0.87	0.87
∆saci_1117										∆saci_1117																∆saci_1117																		∆saci_1117
Time [h]	1	2	3	4						Time [h]	1	2	3	4												Time [h]	1	2	3	4														Time [h]	1	2	3	4
0	0.05	0.05	0.05	0.05						0	10.9585															0	0.05	0.05	0.05	0.05														0	10.9585
22	0.087	0.091	0.097	0.083						49	8.80701	7.35856	9.41911	9.76455												22	0.087	0.091	0.097	0.083														49	8.80701	7.35856	9.41911	9.76455
49	0.176	0.184	0.188	0.166						93	7.97673	8.09794	8.64337	9.18881												49	0.176	0.184	0.188	0.166														93	7.97673	8.09794	8.64337	9.18881
72	0.287	0.301	0.306	0.26						141	5.83134	3.72837	1.90418	4.13442												72	0.287	0.301	0.306	0.26														141	5.83134	3.72837	1.90418	4.13442
93	0.443	0.483	0.479	0.401						164.5	0.522408	0.370898	0.886034	0.552711												93	0.443	0.483	0.479	0.401														164.5	0.522408	0.370898	0.886034	0.552711
118	0.59	0.64	0.69	0.56						191	0.552711	0.461804	0.449683	0.534529												118	0.59	0.64	0.69	0.56														191	0.552711	0.461804	0.449683	0.534529
141	0.82	0.96	1.02	0.83																						141	0.82	0.96	1.02	0.83
164.5	0.91	0.99	0.96	1.02																						164.5	0.91	0.99	0.96	1.02
191	0.86	0.94	0.88	0.93																						191	0.86	0.94	0.88	0.93
∆saci_2033										∆saci_2033																∆saci_2033																		∆saci_2033
Time [h]	1	2	3	4						Time [h]	1	2	3	4												Time [h]	1	2	3	4														Time [h]	1	2	3	4
0	0.05	0.05	0.05	0.05						0	9.48577															0	0.05	0.05	0.05	0.05														0	9.48577
22	0.091	0.087	0.085	0.083						49	9.11003	6.36466	8.44338	9.88576												22	0.091	0.087	0.085	0.083														49	9.11003	6.36466	8.44338	9.88576
49	0.155	0.152	0.149	0.15						93	10.8009	10.8009	9.8494	11.0069												49	0.155	0.152	0.149	0.15														93	10.8009	10.8009	9.8494	11.0069
72	0.133	0.134	0.125	0.131						141	8.47974	10.7585	9.31002	10.4433												72	0.133	0.134	0.125	0.131														141	8.47974	10.7585	9.31002	10.4433
93	0.127	0.133	0.127	0.154						191	9.94637	10.0373	8.87367	8.00703												93	0.127	0.133	0.127	0.154														191	9.94637	10.0373	8.87367	8.00703
118	0.159	0.168	0.152	0.151																						118	0.159	0.168	0.152	0.151
141	0.163	0.175	0.161	0.165																						141	0.163	0.175	0.161	0.165
164.5	0.176	0.187	0.176	0.174																						164.5	0.176	0.187	0.176	0.174														∆saci_1117 ∆upsE::P1117-saci_1117
191	0.182	0.195	0.187	0.187																						191	0.182	0.195	0.187	0.187														Time [h]	1	2	3	4
																																												0	8.65911	9.35606	8.70011	8.58297
∆saci_1117∆2033										∆saci_1117∆2033																∆saci_1117 ∆upsE::P1117-saci_1117																		45	7.32379	7.54634	7.54634	7.64005
Time [h]	1	2	3	4						Time [h]	1	2	3	4												Time [h]	1	2	3	4														70	5.96504	6.457	5.83619
0	0.05	0.05	0.05	0.05						0	12.2675															0	0.05	0.05	0.05	0.05														92.5	2.71457	2.76728	3.1714	2.69115
22	0.079	0.08	0.077	0.08						49	8.03733	9.38275	10.4312	8.29187												21	0.154	0.154	0.151	0.149														120	0.483177	-0.0790653	0.0732086	0.190342
49	0.103	0.103	0.104	0.102						93	10.5645	10.3342	11.1342	12.716												45	0.281	0.286	0.278	0.28														149	-0.401183	0.0556385	-0.248909	-0.248909
72	0.072	0.078	0.079	0.077						141	10.3888	11.5342	10.3888	11.9099												70	0.492	0.503	0.495	0.485
93	0.067	0.071	0.068	0.065						191	12.1705	12.5549	12.5791	12.5731												92.5	0.755	0.787	0.771	0.757
118	0.066	0.067	0.063	0.064																						120	0.98	1	1.05	0.97														∆2033∆upsE::P2033-saci_2033-saci_2034
141	0.075	0.071	0.068	0.061																						149	0.75	0.84	0.8	0.78														Time [h]	1	2	3	4
164.5	0.081	0.089	0.068	0.059																																								0	10.4457	10.1657	10.363	10.223
191	0.092	0.1	0.073	0.07																						∆2033∆upsE::P2033-saci_2033-saci_2034																		44.5	8.85436	8.61246	8.50425	8.49152
																										Time [h]	1	2	3	4														67	7.81677	7.69582	7.68309	8.23689
																										0	0.05	0.05	0.05	0.05														91	5.43604	5.09867	5.37239	5.34692
																										24.5	0.181	0.177	0.165	0.171														118.5	2.72765	3.07776	2.77857	3.14141
																										44.5	0.266	0.259	0.256	0.259														140.5	0.0222795	-0.480601	-0.181419	0.0541074
																										67	0.388	0.364	0.366	0.359														166	0.105032	0.0222795	-0.302365	-0.264171
																										91	0.574	0.533	0.525	0.525
																										118.5	0.86	0.79	0.77	0.75
																										140.5	1.06	0.98	0.98	1.05
																										166	0.95	0.9	0.87	0.92
[truncated: 9 more columns]

## Sheet: Supplementary Figure 2
Supplementary Figure 2a					Supplementary Figure 2b					Supplementary Figure 2c					Supplementary Figure 2d
	Absorption		Absorption			Absorption					Absorption					Absorption
Elution volume [mL]	Calibration	Elution volume [mL]	Saci_1117		Elution volume [mL]	Calibration	Elution volume [mL]	Saci_1117		Elution volume [mL]	Calibration	Elution volume [mL]	Saci_2033		Elution volume [mL]	Calibration	Elution volume [mL]	Saci_2033
0	0.015	0	-0.802		0	10.668	0	0.029		0	0.015	0	-0.948		0	10.668	0	-0.495
0.03667	0.069	0.03326	-0.087		0.02824	-5.051	0.02491	-4.375		0.03667	0.069	0.03325	-0.239		0.02824	-5.051	0.02492	-4.218
0.07334	0.009	0.06651	0.023		0.05649	-7.828	0.04983	-6.519		0.07334	0.009	0.06651	-0.263		0.05649	-7.828	0.04984	-6.859
0.11001	0.054	0.09977	0.238		0.08473	-10.149	0.07474	-8.999		0.11001	0.054	0.09976	-0.13		0.08473	-10.149	0.07476	-8.896
0.14668	-0.061	0.13303	0.98		0.11297	-10.914	0.09966	-10.523		0.14668	-0.061	0.13301	0.342		0.11297	-10.914	0.09968	-10.319
0.18335	-0.095	0.16629	0.814		0.14122	-10.88	0.12457	-10.662		0.18335	-0.095	0.16627	0.335		0.14122	-10.88	0.1246	-10.449
0.22002	-0.069	0.19954	0.402		0.16946	-10.795	0.14949	-10.608		0.22002	-0.069	0.19952	0.091		0.16946	-10.795	0.14952	-10.39
0.25669	-0.05	0.2328	0.249		0.1977	-10.794	0.1744	-10.544		0.25669	-0.05	0.23278	-0.038		0.1977	-10.794	0.17444	-10.325
0.29336	-0.08	0.26606	0.182		0.22595	-10.843	0.19932	-10.547		0.29336	-0.08	0.26603	-0.085		0.22595	-10.843	0.19936	-10.323
0.33003	-0.032	0.29932	0.205		0.25419	-10.933	0.22423	-10.585		0.33003	-0.032	0.29928	-0.048		0.25419	-10.933	0.22428	-10.358
0.3667	-0.044	0.33257	0.131		0.28243	-11.003	0.24915	-10.653		0.3667	-0.044	0.33254	-0.087		0.28243	-11.003	0.2492	-10.416
0.40337	0.026	0.36583	0.142		0.31068	-11.032	0.27406	-10.709		0.40337	0.026	0.36579	-0.063		0.31068	-11.032	0.27412	-10.467
0.44004	-0.03	0.39909	0.065		0.33892	-11.048	0.29898	-10.749		0.44004	-0.03	0.39904	-0.077		0.33892	-11.048	0.29904	-10.494
0.47671	-0.042	0.43234	0.083		0.36716	-11.051	0.32389	-10.769		0.47671	-0.042	0.4323	-0.113		0.36716	-11.051	0.32395	-10.508
0.51338	-0.058	0.4656	0.124		0.39541	-11.052	0.34881	-10.782		0.51338	-0.058	0.46555	-0.109		0.39541	-11.052	0.34887	-10.506
0.55005	-0.026	0.49886	0.245		0.42365	-11.062	0.37372	-10.794		0.55005	-0.026	0.49881	-0.135		0.42365	-11.062	0.37379	-10.511
0.58672	0	0.53212	0.164		0.45189	-11.061	0.39864	-10.8		0.58672	0	0.53206	-0.03		0.45189	-11.061	0.39871	-10.512
0.62339	-0.011	0.56537	0.161		0.48014	-11.063	0.42355	-10.807		0.62339	-0.011	0.56531	-0.079		0.48014	-11.063	0.42363	-10.511
0.66006	-0.045	0.59863	0.218		0.50838	-11.063	0.44847	-10.815		0.66006	-0.045	0.59857	-0.057		0.50838	-11.063	0.44855	-10.513
0.69673	0.024	0.63189	0.284		0.53662	-11.069	0.47338	-10.818		0.69673	0.024	0.63182	-0.069		0.53662	-11.069	0.47347	-10.505
0.7334	0.031	0.66515	0.326		0.56487	-11.077	0.49829	-10.822		0.7334	0.031	0.66507	-0.042		0.56487	-11.077	0.49839	-10.506
0.77007	0.033	0.6984	0.353		0.59311	-11.079	0.52321	-10.826		0.77007	0.033	0.69833	-0.037		0.59311	-11.079	0.52331	-10.513
0.80674	0.087	0.73166	0.345		0.62135	-11.077	0.54812	-10.831		0.80674	0.087	0.73158	-0.036		0.62135	-11.077	0.54823	-10.514
0.84341	0.103	0.76492	0.39		0.6496	-11.076	0.57304	-10.836		0.84341	0.103	0.76484	-0.121		0.6496	-11.076	0.57315	-10.516
0.88008	0.193	0.79817	0.544		0.67784	-11.071	0.59795	-10.838		0.88008	0.193	0.79809	-0.082		0.67784	-11.071	0.59807	-10.514
0.91675	0.187	0.83143	0.548		0.70608	-11.072	0.62287	-10.838		0.91675	0.187	0.83134	-0.154		0.70608	-11.072	0.62299	-10.503
0.95342	0.234	0.86469	0.577		0.73433	-11.07	0.64778	-10.847		0.95342	0.234	0.8646	-0.163		0.73433	-11.07	0.64791	-10.504
0.99009	0.221	0.89795	0.562		0.76257	-11.077	0.6727	-10.85		0.99009	0.221	0.89785	-0.206		0.76257	-11.077	0.67283	-10.504
1.02676	0.218	0.9312	0.581		0.79082	-11.082	0.69761	-10.852		1.02676	0.218	0.9311	-0.25		0.79082	-11.082	0.69775	-10.499
1.06343	0.227	0.96446	0.598		0.81906	-11.082	0.72253	-10.855		1.06343	0.227	0.96436	-0.228		0.81906	-11.082	0.72267	-10.504
1.1001	0.228	0.99772	0.66		0.8473	-11.083	0.74744	-10.85		1.1001	0.228	0.99761	-0.233		0.8473	-11.083	0.74759	-10.499
1.13677	0.201	1.03098	0.52		0.87555	-11.079	0.77236	-10.851		1.13677	0.201	1.03087	-0.195		0.87555	-11.079	0.77251	-10.501
1.17344	0.062	1.06423	0.501		0.90379	-11.076	0.79727	-10.858		1.17344	0.062	1.06412	-0.233		0.90379	-11.076	0.79743	-10.505
1.21011	0.113	1.09749	0.398		0.93203	-11.079	0.82219	-10.859		1.21011	0.113	1.09737	-0.229		0.93203	-11.079	0.82235	-10.508
1.24678	0.146	1.13075	0.302		0.96028	-11.08	0.8471	-10.866		1.24678	0.146	1.13063	-0.214		0.96028	-11.08	0.84727	-10.514
1.28345	0.095	1.164	0.176		0.98852	-11.087	0.87202	-10.871		1.28345	0.095	1.16388	-0.241		0.98852	-11.087	0.87219	-10.515
1.32012	0.175	1.19726	0.132		1.01676	-11.087	0.89693	-10.871		1.32012	0.175	1.19713	-0.243		1.01676	-11.087	0.89711	-10.513
1.35679	0.162	1.23052	0.071		1.04501	-11.09	0.92185	-10.875		1.35679	0.162	1.23039	-0.248		1.04501	-11.09	0.92202	-10.513
1.39346	0.184	1.26378	-0.003		1.07325	-11.089	0.94676	-10.876		1.39346	0.184	1.26364	-0.281		1.07325	-11.089	0.94694	-10.513
1.43013	0.171	1.29703	0.008		1.10149	-11.087	0.97167	-10.873		1.43013	0.171	1.2969	-0.24		1.10149	-11.087	0.97186	-10.509
1.4668	0.111	1.33029	-0.081		1.12974	-11.092	0.99659	-10.88		1.4668	0.111	1.33015	-0.316		1.12974	-11.092	0.99678	-10.512
1.50347	0.153	1.36355	-0.114		1.15798	-11.093	1.0215	-10.881		1.50347	0.153	1.3634	-0.267		1.15798	-11.093	1.0217	-10.509
1.54014	0.156	1.39681	-0.153		1.18622	-11.098	1.04642	-10.881		1.54014	0.156	1.39666	-0.259		1.18622	-11.098	1.04662	-10.501
1.57681	0.142	1.43006	-0.188		1.21447	-11.097	1.07133	-10.89		1.57681	0.142	1.42991	-0.291		1.21447	-11.097	1.07154	-10.502
1.61348	0.134	1.46332	-0.203		1.24271	-11.093	1.09625	-10.89		1.61348	0.134	1.46316	-0.388		1.24271	-11.093	1.09646	-10.492
1.65015	0.154	1.49658	-0.232		1.27095	-11.095	1.12116	-10.896		1.65015	0.154	1.49642	-0.376		1.27095	-11.095	1.12138	-10.484
1.68682	0.206	1.52983	-0.3		1.2992	-11.09	1.14608	-10.902		1.68682	0.206	1.52967	-0.339		1.2992	-11.09	1.1463	-10.485
1.72349	0.185	1.56309	-0.315		1.32744	-11.096	1.17099	-10.903		1.72349	0.185	1.56293	-0.225		1.32744	-11.096	1.17122	-10.477
1.76016	0.247	1.59635	-0.329		1.35568	-11.097	1.19591	-10.906		1.76016	0.247	1.59618	-0.192		1.35568	-11.097	1.19614	-10.479
1.79683	0.206	1.62961	-0.342		1.38393	-11.097	1.22082	-10.908		1.79683	0.206	1.62943	-0.231		1.38393	-11.097	1.22106	-10.479
1.8335	0.198	1.66286	-0.302		1.41217	-11.1	1.24574	-10.906		1.8335	0.198	1.66269	-0.279		1.41217	-11.1	1.24598	-10.469
1.87017	0.28	1.69612	-0.394		1.44041	-11.095	1.27065	-10.91		1.87017	0.28	1.69594	-0.272		1.44041	-11.095	1.2709	-10.461
1.90684	0.319	1.72938	-0.446		1.46866	-11.101	1.29557	-10.908		1.90684	0.319	1.72919	-0.248		1.46866	-11.101	1.29582	-10.452
1.94351	0.35	1.76264	-0.408		1.4969	-11.101	1.32048	-10.909		1.94351	0.35	1.76245	-0.287		1.4969	-11.101	1.32074	-10.438
1.98018	0.347	1.79589	-0.393		1.52514	-11.1	1.3454	-10.913		1.98018	0.347	1.7957	-0.223		1.52514	-11.1	1.34566	-10.43
2.01685	0.322	1.82915	-0.37		1.55339	-11.103	1.37031	-10.912		2.01685	0.322	1.82896	-0.207		1.55339	-11.103	1.37058	-10.41
2.05352	0.323	1.86241	-0.349		1.58163	-11.095	1.39523	-10.91		2.05352	0.323	1.86221	-0.24		1.58163	-11.095	1.3955	-10.382
2.09019	0.297	1.89566	-0.354		1.60987	-11.099	1.42014	-10.91		2.09019	0.297	1.89546	-0.284		1.60987	-11.099	1.42042	-10.353
2.12686	0.336	1.92892	-0.354		1.63812	-11.097	1.44505	-10.905		2.12686	0.336	1.92872	-0.312		1.63812	-11.097	1.44534	-10.308
2.16353	0.336	1.96218	-0.333		1.66636	-11.098	1.46997	-10.905		2.16353	0.336	1.96197	-0.343		1.66636	-11.098	1.47026	-10.253
2.2002	0.242	1.99544	-0.357		1.6946	-11.101	1.49488	-10.907		2.2002	0.242	1.99522	-0.36		1.6946	-11.101	1.49518	-10.198
2.23687	0.251	2.02869	-0.34		1.72285	-11.095	1.5198	-10.905		2.23687	0.251	2.02848	-0.306		1.72285	-11.095	1.5201	-10.119
2.27354	0.275	2.06195	-0.371		1.75109	-11.1	1.54471	-10.906		2.27354	0.275	2.06173	-0.327		1.75109	-11.1	1.54501	-10.033
2.31021	0.289	2.09521	-0.396		1.77933	-11.097	1.56963	-10.903		2.31021	0.289	2.09499	-0.313		1.77933	-11.097	1.56993	-9.933
2.34688	0.278	2.12847	-0.504		1.80758	-11.1	1.59454	-10.897		2.34688	0.278	2.12824	-0.315		1.80758	-11.1	1.59485	-9.817
2.38355	0.282	2.16172	-0.512		1.83582	-11.104	1.61946	-10.894		2.38355	0.282	2.16149	-0.351		1.83582	-11.104	1.61977	-9.691
2.42022	0.283	2.19498	-0.521		1.86406	-11.103	1.64437	-10.89		2.42022	0.283	2.19475	-0.301		1.86406	-11.103	1.64469	-9.552
2.45689	0.276	2.22824	-0.59		1.89231	-11.111	1.66929	-10.88		2.45689	0.276	2.228	-0.277		1.89231	-11.111	1.66961	-9.408
2.49356	0.319	2.2615	-0.597		1.92055	-11.109	1.6942	-10.879		2.49356	0.319	2.26125	-0.277		1.92055	-11.109	1.69453	-9.259
2.53023	0.266	2.29475	-0.628		1.94879	-11.109	1.71912	-10.874		2.53023	0.266	2.29451	-0.348		1.94879	-11.109	1.71945	-9.114
2.5669	0.304	2.32801	-0.619		1.97704	-11.111	1.74403	-10.865		2.5669	0.304	2.32776	-0.342		1.97704	-11.111	1.74437	-8.97
2.60357	0.295	2.36127	-0.636		2.00528	-11.11	1.76895	-10.865		2.60357	0.295	2.36102	-0.321		2.00528	-11.11	1.76929	-8.842
2.64024	0.267	2.39452	-0.562		2.03352	-11.115	1.79386	-10.856		2.64024	0.267	2.39427	-0.252		2.03352	-11.115	1.79421	-8.721
2.67691	0.284	2.42778	-0.635		2.06177	-11.112	1.81878	-10.848		2.67691	0.284	2.42752	-0.262		2.06177	-11.112	1.81913	-8.614
2.71358	0.345	2.46104	-0.652		2.09001	-11.115	1.84369	-10.852		2.71358	0.345	2.46078	-0.262		2.09001	-11.115	1.84405	-8.536
2.75025	0.32	2.4943	-0.643		2.11825	-11.115	1.86861	-10.848		2.75025	0.32	2.49403	-0.292		2.11825	-11.115	1.86897	-8.474
2.78692	0.362	2.52755	-0.708		2.1465	-11.115	1.89352	-10.848		2.78692	0.362	2.52728	-0.285		2.1465	-11.115	1.89389	-8.424
2.82359	0.356	2.56081	-0.659		2.17474	-11.121	1.91843	-10.846		2.82359	0.356	2.56054	-0.279		2.17474	-11.121	1.91881	-8.404
2.86026	0.324	2.59407	-0.625		2.20299	-11.119	1.94335	-10.839		2.86026	0.324	2.59379	-0.173		2.20299	-11.119	1.94373	-8.391
2.89693	0.422	2.62733	-0.655		2.23123	-11.122	1.96826	-10.84		2.89693	0.422	2.62705	-0.186		2.23123	-11.122	1.96865	-8.404
2.9336	0.58	2.66058	-0.707		2.25947	-11.125	1.99318	-10.839		2.9336	0.58	2.6603	-0.214		2.25947	-11.125	1.99357	-8.436
2.97028	0.513	2.69384	-0.693		2.28772	-11.122	2.01809	-10.838		2.97028	0.513	2.69355	-0.178		2.28772	-11.122	2.01849	-8.47
3.00695	0.565	2.7271	-0.702		2.31596	-11.126	2.04301	-10.846		3.00695	0.565	2.72681	-0.177		2.31596	-11.126	2.04341	-8.521
3.04362	0.53	2.76035	-0.757		2.3442	-11.121	2.06792	-10.849		3.04362	0.53	2.76006	-0.238		2.3442	-11.121	2.06833	-8.578
3.08029	0.537	2.79361	-0.751		2.37245	-11.117	2.09284	-10.85		3.08029	0.537	2.79331	-0.209		2.37245	-11.117	2.09325	-8.632
3.11696	0.481	2.82687	-0.663		2.40069	-11.114	2.11775	-10.862		3.11696	0.481	2.82657	-0.235		2.40069	-11.114	2.11817	-8.694
3.15363	0.46	2.86013	-0.683		2.42893	-11.108	2.14267	-10.87		3.15363	0.46	2.85982	-0.272		2.42893	-11.108	2.14308	-8.739
3.1903	0.479	2.89338	-0.643		2.45718	-11.113	2.16758	-10.873		3.1903	0.479	2.89308	-0.299		2.45718	-11.113	2.168	-8.777
3.22697	0.473	2.92664	-0.636		2.48542	-11.112	2.1925	-10.886		3.22697	0.473	2.92633	-0.312		2.48542	-11.112	2.19292	-8.811
3.26364	0.427	2.9599	-0.624		2.51366	-11.115	2.21741	-10.892		3.26364	0.427	2.95958	-0.298		2.51366	-11.115	2.21784	-8.827
3.30031	0.456	2.99316	-0.671		2.54191	-11.114	2.24233	-10.898		3.30031	0.456	2.99284	-0.305		2.54191	-11.114	2.24276	-8.831
3.33698	0.451	3.02641	-0.693		2.57015	-11.11	2.26724	-10.911		3.33698	0.451	3.02609	-0.305		2.57015	-11.11	2.26768	-8.821
3.37365	0.471	3.05967	-0.634		2.59839	-11.117	2.29216	-10.912		3.37365	0.471	3.05934	-0.325		2.59839	-11.117	2.2926	-8.788
3.41032	0.459	3.09293	-0.68		2.62664	-11.113	2.31707	-10.913		3.41032	0.459	3.0926	-0.326		2.62664	-11.113	2.31752	-8.745
3.44699	0.508	3.12618	-0.64		2.65488	-11.117	2.34199	-10.916		3.44699	0.508	3.12585	-0.332		2.65488	-11.117	2.34244	-8.701
3.48366	0.478	3.15944	-0.644		2.68312	-11.114	2.3669	-10.914		3.48366	0.478	3.15911	-0.306		2.68312	-11.114	2.36736	-8.638
3.52033	0.482	3.1927	-0.732		2.71137	-11.109	2.39181	-10.922		3.52033	0.482	3.19236	-0.34		2.71137	-11.109	2.39228	-8.574
3.557	0.49	3.22596	-0.784		2.73961	-11.115	2.41673	-10.925		3.557	0.49	3.22561	-0.341		2.73961	-11.115	2.4172	-8.507
3.59367	0.499	3.25921	-0.815		2.76785	-11.113	2.44164	-10.926		3.59367	0.499	3.25887	-0.399		2.76785	-11.113	2.44212	-8.431
3.63034	0.509	3.29247	-0.835		2.7961	-11.121	2.46656	-10.932		3.63034	0.509	3.29212	-0.403		2.7961	-11.121	2.46704	-8.372
3.66701	0.539	3.32573	-0.79		2.82434	-11.123	2.49147	-10.935		3.66701	0.539	3.32537	-0.397		2.82434	-11.123	2.49196	-8.318
3.70368	0.509	3.35899	-0.843		2.85258	-11.118	2.51639	-10.93		3.70368	0.509	3.35863	-0.378		2.85258	-11.118	2.51688	-8.272
3.74035	0.508	3.39224	-0.881		2.88083	-11.126	2.5413	-10.934		3.74035	0.508	3.39188	-0.367		2.88083	-11.126	2.5418	-8.245
3.77702	0.56	3.4255	-0.846		2.90907	-11.119	2.56622	-10.935		3.77702	0.56	3.42514	-0.275		2.90907	-11.119	2.56672	-8.229
3.81369	0.598	3.45876	-0.782		2.93731	-11.125	2.59113	-10.936		3.81369	0.598	3.45839	-0.259		2.93731	-11.125	2.59164	-8.224
3.85036	0.551	3.49201	-0.867		2.96556	-11.123	2.61605	-10.947		3.85036	0.551	3.49164	-0.322		2.96556	-11.123	2.61656	-8.248
3.88703	0.531	3.52527	-0.866		2.9938	-11.118	2.64096	-10.946		3.88703	0.531	3.5249	-0.306		2.9938	-11.118	2.64148	-8.284
3.9237	0.647	3.55853	-0.866		3.02204	-11.122	2.66588	-10.95		3.9237	0.647	3.55815	-0.362		3.02204	-11.122	2.6664	-8.338
3.96037	0.683	3.59179	-0.833		3.05029	-11.118	2.69079	-10.954		3.96037	0.683	3.5914	-0.302		3.05029	-11.118	2.69132	-8.408
3.99704	0.685	3.62504	-0.832		3.07853	-11.123	2.71571	-10.951		3.99704	0.685	3.62466	-0.217		3.07853	-11.123	2.71624	-8.491
4.03371	0.755	3.6583	-0.876		3.10677	-11.12	2.74062	-10.958		4.03371	0.755	3.65791	-0.223		3.10677	-11.12	2.74116	-8.585
4.07038	0.706	3.69156	-0.801		3.13502	-11.117	2.76554	-10.958		4.07038	0.706	3.69117	-0.264		3.13502	-11.117	2.76607	-8.69
4.10705	0.734	3.72482	-0.802		3.16326	-11.12	2.79045	-10.96		4.10705	0.734	3.72442	-0.224		3.16326	-11.12	2.79099	-8.792
4.14372	0.691	3.75807	-0.88		3.1915	-11.117	2.81537	-10.967		4.14372	0.691	3.75767	-0.249		3.1915	-11.117	2.81591	-8.905
4.18039	0.701	3.79133	-0.848		3.21975	-11.126	2.84028	-10.966		4.18039	0.701	3.79093	-0.278		3.21975	-11.126	2.84083	-9.017
4.21706	0.642	3.82459	-0.864		3.24799	-11.126	2.86519	-10.965		4.21706	0.642	3.82418	-0.281		3.24799	-11.126	2.86575	-9.134
4.25373	0.612	3.85784	-0.892		3.27623	-11.127	2.89011	-10.974		4.25373	0.612	3.85743	-0.279		3.27623	-11.127	2.89067	-9.254
4.2904	0.663	3.8911	-0.739		3.30448	-11.129	2.91502	-10.971		4.2904	0.663	3.89069	-0.23		3.30448	-11.129	2.91559	-9.367
4.32707	0.576	3.92436	-0.722		3.33272	-11.124	2.93994	-10.974		4.32707	0.576	3.92394	-0.27		3.33272	-11.124	2.94051	-9.47
4.36374	0.634	3.95762	-0.792		3.36096	-11.13	2.96485	-10.98		4.36374	0.634	3.9572	-0.291		3.36096	-11.13	2.96543	-9.57
4.40041	0.596	3.99087	-0.791		3.38921	-11.129	2.98977	-10.977		4.40041	0.596	3.99045	-0.291		3.38921	-11.129	2.99035	-9.668
4.43708	0.602	4.02413	-0.762		3.41745	-11.134	3.01468	-10.979		4.43708	0.602	4.0237	-0.307		3.41745	-11.134	3.01527	-9.746
4.47375	0.619	4.05739	-0.741		3.44569	-11.136	3.0396	-10.978		4.47375	0.619	4.05696	-0.292		3.44569	-11.136	3.04019	-9.835
4.51042	0.641	4.09065	-0.786		3.47394	-11.132	3.06451	-10.973		4.51042	0.641	4.09021	-0.301		3.47394	-11.132	3.06511	-9.905
4.54709	0.646	4.1239	-0.773		3.50218	-11.133	3.08943	-10.972		4.54709	0.646	4.12346	-0.329		3.50218	-11.133	3.09003	-9.97
4.58376	0.645	4.15716	-0.818		3.53042	-11.13	3.11434	-10.971		4.58376	0.645	4.15672	-0.303		3.53042	-11.13	3.11495	-10.036
4.62043	0.63	4.19042	-0.924		3.55867	-11.13	3.13926	-10.969		4.62043	0.63	4.18997	-0.279		3.55867	-11.13	3.13987	-10.086
4.6571	0.634	4.22367	-0.92		3.58691	-11.134	3.16417	-10.975		4.6571	0.634	4.22323	-0.295		3.58691	-11.134	3.16479	-10.14
4.69377	0.655	4.25693	-0.915		3.61515	-11.134	3.18909	-10.977		4.69377	0.655	4.25648	-0.28		3.61515	-11.134	3.18971	-10.188
4.73044	0.622	4.29019	-0.895		3.6434	-11.141	3.214	-10.977		4.73044	0.622	4.28973	-0.275		3.6434	-11.141	3.21463	-10.217
4.76711	0.716	4.32345	-0.928		3.67164	-11.139	3.23892	-10.985		4.76711	0.716	4.32299	-0.309		3.67164	-11.139	3.23955	-10.253
4.80378	0.819	4.3567	-0.922		3.69989	-11.138	3.26383	-10.98		4.80378	0.819	4.35624	-0.29		3.69989	-11.138	3.26447	-10.281
4.84045	0.775	4.38996	-0.912		3.72813	-11.14	3.28875	-10.977		4.84045	0.775	4.38949	-0.264		3.72813	-11.14	3.28939	-10.299
4.87712	0.709	4.42322	-0.927		3.75637	-11.136	3.31366	-10.984		4.87712	0.709	4.42275	-0.269		3.75637	-11.136	3.31431	-10.329
4.91379	0.716	4.45648	-0.89		3.78462	-11.14	3.33857	-10.983		4.91379	0.716	4.456	-0.231		3.78462	-11.14	3.33923	-10.347
4.95046	0.807	4.48973	-0.88		3.81286	-11.14	3.36349	-10.986		4.95046	0.807	4.48926	-0.228		3.81286	-11.14	3.36414	-10.361
4.98713	0.78	4.52299	-0.943		3.8411	-11.142	3.3884	-10.989		4.98713	0.78	4.52251	-0.293		3.8411	-11.142	3.38906	-10.384
5.0238	0.835	4.55625	-0.966		3.86935	-11.146	3.41332	-10.984		5.0238	0.835	4.55576	-0.282		3.86935	-11.146	3.41398	-10.391
5.06047	0.795	4.5895	-0.963		3.89759	-11.137	3.43823	-10.987		5.06047	0.795	4.58902	-0.299		3.89759	-11.137	3.4389	-10.403
5.09714	0.85	4.62276	-0.962		3.92583	-11.137	3.46315	-10.991		5.09714	0.85	4.62227	-0.21		3.92583	-11.137	3.46382	-10.418
5.13381	0.806	4.65602	-0.973		3.95408	-11.134	3.48806	-10.989		5.13381	0.806	4.65552	-0.164		3.95408	-11.134	3.48874	-10.422
5.17048	0.779	4.68928	-0.97		3.98232	-11.136	3.51298	-10.993		5.17048	0.779	4.68878	-0.113		3.98232	-11.136	3.51366	-10.431
5.20715	0.791	4.72253	-0.894		4.01056	-11.14	3.53789	-10.997		5.20715	0.791	4.72203	-0.123		4.01056	-11.14	3.53858	-10.442
5.24382	0.818	4.75579	-0.929		4.03881	-11.138	3.56281	-10.992		5.24382	0.818	4.75529	-0.151		4.03881	-11.138	3.5635	-10.444
5.28049	0.737	4.78905	-0.912		4.06705	-11.145	3.58772	-10.996		5.28049	0.737	4.78854	-0.122		4.06705	-11.145	3.58842	-10.451
5.31716	0.755	4.82231	-0.933		4.09529	-11.144	3.61264	-10.994		5.31716	0.755	4.82179	-0.132		4.09529	-11.144	3.61334	-10.456
5.35383	0.745	4.85556	-0.956		4.12354	-11.15	3.63755	-10.989		5.35383	0.745	4.85505	-0.163		4.12354	-11.15	3.63826	-10.453
5.3905	0.798	4.88882	-0.962		4.15178	-11.15	3.66247	-10.995		5.3905	0.798	4.8883	-0.233		4.15178	-11.15	3.66318	-10.461
5.42717	0.803	4.92208	-0.824		4.18002	-11.145	3.68738	-10.991		5.42717	0.803	4.92155	-0.266		4.18002	-11.145	3.6881	-10.467
5.46384	0.751	4.95533	-0.886		4.20827	-11.148	3.7123	-10.995		5.46384	0.751	4.95481	-0.338		4.20827	-11.148	3.71302	-10.464
5.50051	0.771	4.98859	-0.883		4.23651	-11.145	3.73721	-10.998		5.50051	0.771	4.98806	-0.263		4.23651	-11.145	3.73794	-10.473
5.53718	0.686	5.02185	-0.855		4.26475	-11.147	3.76213	-10.997		5.53718	0.686	5.02132	-0.321		4.26475	-11.147	3.76286	-10.475
5.57385	0.811	5.05511	-0.806		4.293	-11.151	3.78704	-11.002		5.57385	0.811	5.05457	-0.35		4.293	-11.151	3.78778	-10.476
5.61052	0.72	5.08836	-0.839		4.32124	-11.151	3.81195	-11.001		5.61052	0.72	5.08782	-0.322		4.32124	-11.151	3.8127	-10.484
5.64719	0.744	5.12162	-0.872		4.34948	-11.155	3.83687	-10.998		5.64719	0.744	5.12108	-0.285		4.34948	-11.155	3.83762	-10.483
5.68386	0.762	5.15488	-0.938		4.37773	-11.148	3.86178	-10.999		5.68386	0.762	5.15433	-0.341		4.37773	-11.148	3.86254	-10.484
5.72053	0.789	5.18814	-0.972		4.40597	-11.148	3.8867	-10.997		5.72053	0.789	5.18758	-0.322		4.40597	-11.148	3.88746	-10.489
5.7572	0.822	5.22139	-1.042		4.43421	-11.146	3.91161	-10.994		5.7572	0.822	5.22084	-0.294		4.43421	-11.146	3.91238	-10.49
5.79387	0.794	5.25465	-0.983		4.46246	-11.147	3.93653	-10.996		5.79387	0.794	5.25409	-0.27		4.46246	-11.147	3.9373	-10.496
5.83054	0.863	5.28791	-0.965		4.4907	-11.154	3.96144	-10.996		5.83054	0.863	5.28735	-0.26		4.4907	-11.154	3.96222	-10.501
5.86721	0.867	5.32116	-0.963		4.51894	-11.152	3.98636	-10.991		5.86721	0.867	5.3206	-0.268		4.51894	-11.152	3.98713	-10.501
5.90388	0.858	5.35442	-0.975		4.54719	-11.157	4.01127	-10.998		5.90388	0.858	5.35385	-0.279		4.54719	-11.157	4.01205	-10.508
5.94055	0.819	5.38768	-0.99		4.57543	-11.156	4.03619	-11.001		5.94055	0.819	5.38711	-0.305		4.57543	-11.156	4.03697	-10.509
5.97722	0.88	5.42094	-0.999		4.60367	-11.157	4.0611	-11.001		5.97722	0.88	5.42036	-0.291		4.60367	-11.157	4.06189	-10.504
6.01389	0.984	5.45419	-0.953		4.63192	-11.164	4.08602	-11.005		6.01389	0.984	5.45361	-0.279		4.63192	-11.164	4.08681	-10.509
6.05056	0.964	5.48745	-0.985		4.66016	-11.155	4.11093	-10.998		6.05056	0.964	5.48687	-0.212		4.66016	-11.155	4.11173	-10.508
6.08723	0.964	5.52071	-1.007		4.6884	-11.157	4.13585	-10.997		6.08723	0.964	5.52012	-0.19		4.6884	-11.157	4.13665	-10.51
6.1239	0.957	5.55397	-1.014		4.71665	-11.153	4.16076	-11		6.1239	0.957	5.55338	-0.267		4.71665	-11.153	4.16157	-10.518
6.16057	0.92	5.58722	-1.071		4.74489	-11.151	4.18568	-11.001		6.16057	0.92	5.58663	-0.297		4.74489	-11.151	4.18649	-10.514
6.19724	0.976	5.62048	-1.044		4.77313	-11.153	4.21059	-11.005		6.19724	0.976	5.61988	-0.313		4.77313	-11.153	4.21141	-10.512
6.23391	0.972	5.65374	-1.076		4.80138	-11.146	4.23551	-11.007		6.23391	0.972	5.65314	-0.202		4.80138	-11.146	4.23633	-10.515
6.27058	0.97	5.68699	-1.067		4.82962	-11.152	4.26042	-11.001		6.27058	0.97	5.68639	-0.121		4.82962	-11.152	4.26125	-10.51
6.30725	0.867	5.72025	-1.061		4.85786	-11.153	4.28533	-11.002		6.30725	0.867	5.71964	-0.1		4.85786	-11.153	4.28617	-10.515
6.34392	0.911	5.75351	-1.079		4.88611	-11.153	4.31025	-11.002		6.34392	0.911	5.7529	-0.145		4.88611	-11.153	4.31109	-10.519
6.38059	0.868	5.78677	-0.995		4.91435	-11.157	4.33516	-10.998		6.38059	0.868	5.78615	-0.164		4.91435	-11.157	4.33601	-10.516
6.41726	0.875	5.82002	-1.047		4.94259	-11.154	4.36008	-11.002		6.41726	0.875	5.81941	-0.203		4.94259	-11.154	4.36093	-10.52
6.45393	0.875	5.85328	-1.09		4.97084	-11.162	4.38499	-10.998		6.45393	0.875	5.85266	-0.164		4.97084	-11.162	4.38585	-10.523
6.4906	0.906	5.88654	-1.066		4.99908	-11.163	4.40991	-10.993		6.4906	0.906	5.88591	-0.157		4.99908	-11.163	4.41077	-10.516
6.52727	0.912	5.9198	-1.023		5.02732	-11.161	4.43482	-10.995		6.52727	0.912	5.91917	-0.187		5.02732	-11.161	4.43569	-10.524
6.56394	0.93	5.95305	-0.949		5.05557	-11.169	4.45974	-10.995		6.56394	0.93	5.95242	-0.175		5.05557	-11.169	4.46061	-10.524
6.60061	0.909	5.98631	-0.972		5.08381	-11.167	4.48465	-10.994		6.60061	0.909	5.98567	-0.261		5.08381	-11.167	4.48553	-10.519
6.63728	0.902	6.01957	-0.94		5.11205	-11.173	4.50957	-10.995		6.63728	0.902	6.01893	-0.271		5.11205	-11.173	4.51045	-10.526
6.67395	1.01	6.05282	-0.943		5.1403	-11.17	4.53448	-10.992		6.67395	1.01	6.05218	-0.259		5.1403	-11.17	4.53537	-10.523
6.71062	0.895	6.08608	-0.96		5.16854	-11.165	4.5594	-10.993		6.71062	0.895	6.08544	-0.255		5.16854	-11.165	4.56029	-10.524
6.74729	0.911	6.11934	-0.966		5.19679	-11.167	4.58431	-10.996		6.74729	0.911	6.11869	-0.233		5.19679	-11.167	4.5852	-10.53
6.78396	0.922	6.1526	-0.998		5.22503	-11.164	4.60923	-10.991		6.78396	0.922	6.15194	-0.232		5.22503	-11.164	4.61012	-10.529
6.82063	0.947	6.18585	-0.98		5.25327	-11.17	4.63414	-10.994		6.82063	0.947	6.1852	-0.255		5.25327	-11.17	4.63504	-10.527
6.8573	0.953	6.21911	-1.025		5.28152	-11.172	4.65906	-10.992		6.8573	0.953	6.21845	-0.244		5.28152	-11.172	4.65996	-10.528
6.89397	0.952	6.25237	-1.067		5.30976	-11.169	4.68397	-10.983		6.89397	0.952	6.2517	-0.274		5.30976	-11.169	4.68488	-10.523
6.93064	0.965	6.28563	-1.055		5.338	-11.169	4.70889	-10.981		6.93064	0.965	6.28496	-0.291		5.338	-11.169	4.7098	-10.523
6.96731	1.025	6.31888	-1.103		5.36625	-11.162	4.7338	-10.974		6.96731	1.025	6.31821	-0.323		5.36625	-11.162	4.73472	-10.525
7.00398	1.059	6.35214	-1.092		5.39449	-11.166	4.75871	-10.967		7.00398	1.059	6.35147	-0.322		5.39449	-11.166	4.75964	-10.522
7.04065	1.132	6.3854	-1.084		5.42273	-11.165	4.78363	-10.972		7.04065	1.132	6.38472	-0.335		5.42273	-11.165	4.78456	-10.532
7.07732	1.134	6.41865	-1.095		5.45098	-11.166	4.80854	-10.964		7.07732	1.134	6.41797	-0.26		5.45098	-11.166	4.80948	-10.536
7.11399	1.125	6.45191	-1.127		5.47922	-11.169	4.83346	-10.957		7.11399	1.125	6.45123	-0.266		5.47922	-11.169	4.8344	-10.532
7.15066	1.132	6.48517	-1.047		5.50746	-11.164	4.85837	-10.952		7.15066	1.132	6.48448	-0.225		5.50746	-11.164	4.85932	-10.535
7.18733	1.146	6.51843	-1.059		5.53571	-11.168	4.88329	-10.941		7.18733	1.146	6.51773	-0.253		5.53571	-11.168	4.88424	-10.532
7.224	1.14	6.55168	-1.086		5.56395	-11.166	4.9082	-10.935		7.224	1.14	6.55099	-0.214		5.56395	-11.166	4.90916	-10.528
7.26067	1.074	6.58494	-1.093		5.59219	-11.169	4.93312	-10.929		7.26067	1.074	6.58424	-0.265		5.59219	-11.169	4.93408	-10.534
7.29734	1.049	6.6182	-1.072		5.62044	-11.173	4.95803	-10.918		7.29734	1.049	6.6175	-0.327		5.62044	-11.173	4.959	-10.529
7.33401	1.014	6.65146	-1.136		5.64868	-11.173	4.98295	-10.914		7.33401	1.014	6.65075	-0.247		5.64868	-11.173	4.98392	-10.524
7.37068	0.91	6.68471	-1.16		5.67692	-11.177	5.00786	-10.91		7.37068	0.91	6.684	-0.115		5.67692	-11.177	5.00884	-10.528
7.40735	0.999	6.71797	-1.096		5.70517	-11.171	5.03278	-10.898		7.40735	0.999	6.71726	-0.126		5.70517	-11.171	5.03376	-10.525
7.44402	0.99	6.75123	-1.067		5.73341	-11.169	5.05769	-10.898		7.44402	0.99	6.75051	-0.137		5.73341	-11.169	5.05868	-10.526
7.48069	1.005	6.78449	-1.045		5.76165	-11.17	5.08261	-10.895		7.48069	1.005	6.78376	-0.135		5.76165	-11.17	5.0836	-10.531
7.51736	1.046	6.81774	-1.066		5.7899	-11.165	5.10752	-10.889		7.51736	1.046	6.81702	-0.122		5.7899	-11.165	5.10852	-10.526
7.55403	1.012	6.851	-1.102		5.81814	-11.171	5.13244	-10.898		7.55403	1.012	6.85027	-0.155		5.81814	-11.171	5.13344	-10.534
7.5907	0.971	6.88426	-1.097		5.84638	-11.168	5.15735	-10.899		7.5907	0.971	6.88353	-0.125		5.84638	-11.168	5.15836	-10.535
7.62737	1.009	6.91751	-1.069		5.87463	-11.169	5.18227	-10.896		7.62737	1.009	6.91678	-0.137		5.87463	-11.169	5.18328	-10.53
7.66404	1.025	6.95077	-0.985		5.90287	-11.176	5.20718	-10.906		7.66404	1.025	6.95003	-0.136		5.90287	-11.176	5.20819	-10.538
7.70071	1.058	6.98403	-0.931		5.93111	-11.174	5.23209	-10.904		7.70071	1.058	6.98329	-0.209		5.93111	-11.174	5.23311	-10.536
7.73738	1.107	7.01729	-0.913		5.95936	-11.18	5.25701	-10.906		7.73738	1.107	7.01654	-0.226		5.95936	-11.18	5.25803	-10.535
7.77405	1.066	7.05054	-0.903		5.9876	-11.176	5.28192	-10.915		7.77405	1.066	7.04979	-0.261		5.9876	-11.176	5.28295	-10.541
7.81072	1.119	7.0838	-0.94		6.01584	-11.178	5.30684	-10.915		7.81072	1.119	7.08305	-0.257		6.01584	-11.178	5.30787	-10.54
7.84739	1.083	7.11706	-0.943		6.04409	-11.179	5.33175	-10.925		7.84739	1.083	7.1163	-0.268		6.04409	-11.179	5.33279	-10.54
7.88406	1.143	7.15032	-0.936		6.07233	-11.178	5.35667	-10.936		7.88406	1.143	7.14956	-0.248		6.07233	-11.178	5.35771	-10.542
7.92073	1.139	7.18357	-0.894		6.10057	-11.184	5.38158	-10.943		7.92073	1.139	7.18281	-0.168		6.10057	-11.184	5.38263	-10.538
7.9574	1.144	7.21683	-0.888		6.12882	-11.182	5.4065	-10.956		7.9574	1.144	7.21606	-0.205		6.12882	-11.182	5.40755	-10.533
7.99407	1.129	7.25009	-0.948		6.15706	-11.182	5.43141	-10.962		7.99407	1.129	7.24932	-0.232		6.15706	-11.182	5.43247	-10.535
8.03074	1.218	7.28334	-1.03		6.1853	-11.179	5.45633	-10.963		8.03074	1.218	7.28257	-0.237		6.1853	-11.179	5.45739	-10.527
8.06741	1.234	7.3166	-1.024		6.21355	-11.172	5.48124	-10.971		8.06741	1.234	7.31582	-0.237		6.21355	-11.172	5.48231	-10.531
8.10408	1.218	7.34986	-1.038		6.24179	-11.176	5.50616	-10.974		8.10408	1.218	7.34908	-0.207		6.24179	-11.176	5.50723	-10.53
8.14075	1.235	7.38312	-1.047		6.27003	-11.176	5.53107	-10.975		8.14075	1.235	7.38233	-0.178		6.27003	-11.176	5.53215	-10.526
8.17742	1.222	7.41637	-1.073		6.29828	-11.178	5.55599	-10.987		8.17742	1.222	7.41558	-0.241		6.29828	-11.178	5.55707	-10.532
8.21409	1.282	7.44963	-1.11		6.32652	-11.179	5.5809	-10.993		8.21409	1.282	7.44884	-0.24		6.32652	-11.179	5.58199	-10.53
8.25076	1.277	7.48289	-1.052		6.35476	-11.179	5.60582	-11.001		8.25076	1.277	7.48209	-0.266		6.35476	-11.179	5.60691	-10.524
8.28743	1.257	7.51615	-1.112		6.38301	-11.188	5.63073	-11.014		8.28743	1.257	7.51535	-0.2		6.38301	-11.188	5.63183	-10.529
8.3241	1.232	7.5494	-1.095		6.41125	-11.184	5.65565	-11.015		8.3241	1.232	7.5486	-0.184		6.41125	-11.184	5.65675	-10.521
8.36077	1.116	7.58266	-1.097		6.43949	-11.184	5.68056	-11.018		8.36077	1.116	7.58185	-0.194		6.43949	-11.184	5.68167	-10.519
8.39744	1.155	7.61592	-1.102		6.46774	-11.182	5.70547	-11.026		8.39744	1.155	7.61511	-0.197		6.46774	-11.182	5.70659	-10.522
8.43411	1.132	7.64917	-1.07		6.49598	-11.178	5.73039	-11.026		8.43411	1.132	7.64836	-0.204		6.49598	-11.178	5.73151	-10.515
8.47078	1.202	7.68243	-1.083		6.52422	-11.185	5.7553	-11.034		8.47078	1.202	7.68161	-0.183		6.52422	-11.185	5.75643	-10.516
8.50745	1.176	7.71569	-1.085		6.55247	-11.183	5.78022	-11.036		8.50745	1.176	7.71487	-0.146		6.55247	-11.183	5.78135	-10.52
8.54412	1.192	7.74895	-1.063		6.58071	-11.184	5.80513	-11.029		8.54412	1.192	7.74812	-0.154		6.58071	-11.184	5.80626	-10.511
8.58079	1.162	7.7822	-1.079		6.60896	-11.184	5.83005	-11.033		8.58079	1.162	7.78138	-0.116		6.60896	-11.184	5.83118	-10.515
8.61746	1.189	7.81546	-1.096		6.6372	-11.179	5.85496	-11.033		8.61746	1.189	7.81463	-0.119		6.6372	-11.179	5.8561	-10.514
8.65413	1.211	7.84872	-1.103		6.66544	-11.186	5.87988	-11.026		8.65413	1.211	7.84788	-0.112		6.66544	-11.186	5.88102	-10.505
8.6908	1.19	7.88198	-1.017		6.69369	-11.181	5.90479	-11.034		8.6908	1.19	7.88114	-0.084		6.69369	-11.181	5.90594	-10.507
8.72747	1.213	7.91523	-1.007		6.72193	-11.187	5.92971	-11.036		8.72747	1.213	7.91439	-0.084		6.72193	-11.187	5.93086	-10.505
8.76414	1.265	7.94849	-0.973		6.75017	-11.19	5.95462	-11.035		8.76414	1.265	7.94764	-0.021		6.75017	-11.19	5.95578	-10.497
8.80081	1.299	7.98175	-0.821		6.77842	-11.187	5.97954	-11.042		8.80081	1.299	7.9809	-0.076		6.77842	-11.187	5.9807	-10.503
8.83748	1.34	8.015	-0.794		6.80666	-11.191	6.00445	-11.041		8.83748	1.34	8.01415	-0.118		6.80666	-11.191	6.00562	-10.501
8.87416	1.402	8.04826	-0.683		6.8349	-11.183	6.02937	-11.044		8.87416	1.402	8.04741	-0.063		6.8349	-11.183	6.03054	-10.494
8.91083	1.409	8.08152	-0.68		6.86315	-11.185	6.05428	-11.045		8.91083	1.409	8.08066	-0.118		6.86315	-11.185	6.05546	-10.503
8.9475	1.415	8.11478	-0.66		6.89139	-11.188	6.0792	-11.04		8.9475	1.415	8.11391	-0.079		6.89139	-11.188	6.08038	-10.498
8.98417	1.47	8.14803	-0.498		6.91963	-11.184	6.10411	-11.038		8.98417	1.47	8.14717	-0.047		6.91963	-11.184	6.1053	-10.494
9.02084	1.461	8.18129	-0.391		6.94788	-11.194	6.12903	-11.037		9.02084	1.461	8.18042	-0.023		6.94788	-11.194	6.13022	-10.496
9.05751	1.588	8.21455	-0.327		6.97612	-11.186	6.15394	-11.033		9.05751	1.588	8.21367	0.038		6.97612	-11.186	6.15514	-10.488
9.09418	1.653	8.24781	-0.256		7.00436	-11.193	6.17885	-11.037		9.09418	1.653	8.24693	0.075		7.00436	-11.193	6.18006	-10.489
9.13085	1.725	8.28106	-0.226		7.03261	-11.189	6.20377	-11.039		9.13085	1.725	8.28018	0.058		7.03261	-11.189	6.20498	-10.493
9.16752	1.747	8.31432	-0.198		7.06085	-11.189	6.22868	-11.033		9.16752	1.747	8.31344	0.104		7.06085	-11.189	6.2299	-10.487
9.20419	1.792	8.34758	-0.147		7.08909	-11.189	6.2536	-11.038		9.20419	1.792	8.34669	0.112		7.08909	-11.189	6.25482	-10.494
9.24086	1.787	8.38083	-0.171		7.11734	-11.182	6.27851	-11.038		9.24086	1.787	8.37994	0.118		7.11734	-11.182	6.27974	-10.494
9.27753	1.879	8.41409	-0.127		7.14558	-11.184	6.30343	-11.034		9.27753	1.879	8.4132	0.082		7.14558	-11.184	6.30466	-10.491
9.3142	1.854	8.44735	-0.174		7.17382	-11.182	6.32834	-11.04		9.3142	1.854	8.44645	0.107		7.17382	-11.182	6.32958	-10.498
9.35087	1.855	8.48061	-0.232		7.20207	-11.174	6.35326	-11.036		9.35087	1.855	8.4797	0.069		7.20207	-11.174	6.3545	-10.498
9.38754	1.874	8.51386	-0.304		7.23031	-11.175	6.37817	-11.036		9.38754	1.874	8.51296	0.035		7.23031	-11.175	6.37942	-10.494
9.42421	1.958	8.54712	-0.365		7.25855	-11.162	6.40309	-11.042		9.42421	1.958	8.54621	0.022		7.25855	-11.162	6.40434	-10.5
9.46088	2.029	8.58038	-0.447		7.2868	-11.161	6.428	-11.037		9.46088	2.029	8.57947	0.07		7.2868	-11.161	6.42925	-10.496
9.49755	2.142	8.61364	-0.538		7.31504	-11.148	6.45292	-11.037		9.49755	2.142	8.61272	-0.039		7.31504	-11.148	6.45417	-10.498
9.53422	2.262	8.64689	-0.627		7.34328	-11.136	6.47783	-11.042		9.53422	2.262	8.64597	-0.086		7.34328	-11.136	6.47909	-10.507
9.57089	2.339	8.68015	-0.672		7.37153	-11.124	6.50275	-11.038		9.57089	2.339	8.67923	-0.099		7.37153	-11.124	6.50401	-10.504
9.60756	2.396	8.71341	-0.752		7.39977	-11.097	6.52766	-11.043		9.60756	2.396	8.71248	-0.03		7.39977	-11.097	6.52893	-10.506
9.64423	2.549	8.74666	-0.791		7.42801	-11.075	6.55258	-11.044		9.64423	2.549	8.74573	0.008		7.42801	-11.075	6.55385	-10.507
9.6809	2.75	8.77992	-0.811		7.45626	-11.039	6.57749	-11.039		9.6809	2.75	8.77899	0.046		7.45626	-11.039	6.57877	-10.503
9.71757	2.809	8.81318	-0.898		7.4845	-10.997	6.60241	-11.044		9.71757	2.809	8.81224	0.036		7.4845	-10.997	6.60369	-10.509
9.75424	2.957	8.84644	-0.869		7.51274	-10.951	6.62732	-11.045		9.75424	2.957	8.8455	0.059		7.51274	-10.951	6.62861	-10.515
9.79091	3.185	8.87969	-0.9		7.54099	-10.887	6.65223	-11.042		9.79091	3.185	8.87875	0.055		7.54099	-10.887	6.65353	-10.513
9.82758	3.317	8.91295	-0.944		7.56923	-10.814	6.67715	-11.05		9.82758	3.317	8.912	0.039		7.56923	-10.814	6.67845	-10.522
9.86425	3.592	8.94621	-0.943		7.59747	-10.72	6.70206	-11.048		9.86425	3.592	8.94526	0.023		7.59747	-10.72	6.70337	-10.522
9.90092	3.874	8.97947	-0.983		7.62572	-10.603	6.72698	-11.046		9.90092	3.874	8.97851	-0.08		7.62572	-10.603	6.72829	-10.517
9.93759	4.118	9.01272	-0.886		7.65396	-10.47	6.75189	-11.051		9.93759	4.118	9.01176	-0.028		7.65396	-10.47	6.75321	-10.523
9.97426	4.377	9.04598	-0.872		7.6822	-10.299	6.77681	-11.046		9.97426	4.377	9.04502	-0.096		7.6822	-10.299	6.77813	-10.522
10.0109	4.665	9.07924	-0.903		7.71045	-10.096	6.80172	-11.042		10.0109	4.665	9.07827	-0.131		7.71045	-10.096	6.80305	-10.523
10.0476	5.051	9.11249	-0.922		7.73869	-9.825	6.82664	-11.046		10.0476	5.051	9.11153	-0.161		7.73869	-9.825	6.82797	-10.53
10.0843	5.537	9.14575	-0.974		7.76693	-9.487	6.85155	-11.044		10.0843	5.537	9.14478	-0.094		7.76693	-9.487	6.85289	-10.528
10.1209	5.946	9.17901	-0.958		7.79518	-9.049	6.87647	-11.048		10.1209	5.946	9.17803	-0.115		7.79518	-9.049	6.87781	-10.53
10.1576	6.387	9.21227	-0.947		7.82342	-8.466	6.90138	-11.055		10.1576	6.387	9.21129	-0.216		7.82342	-8.466	6.90273	-10.534
10.1943	6.925	9.24552	-1.034		7.85166	-7.742	6.9263	-11.05		10.1943	6.925	9.24454	-0.132		7.85166	-7.742	6.92765	-10.529
10.2309	7.404	9.27878	-0.995		7.87991	-6.733	6.95121	-11.053		10.2309	7.404	9.27779	-0.11		7.87991	-6.733	6.95257	-10.533
10.2676	7.962	9.31204	-1.048		7.90815	-5.476	6.97613	-11.05		10.2676	7.962	9.31105	-0.078		7.90815	-5.476	6.97749	-10.533
10.3043	8.538	9.3453	-1.058		7.93639	-3.72	7.00104	-11.042		10.3043	8.538	9.3443	-0.104		7.93639	-3.72	7.00241	-10.531
10.341	9.09	9.37855	-1.067		7.96464	-1.531	7.02596	-11.047		10.341	9.09	9.37756	-0.173		7.96464	-1.531	7.02732	-10.537
10.3776	9.684	9.41181	-1.12		7.99288	1.486	7.05087	-11.045		10.3776	9.684	9.41081	-0.174		7.99288	1.486	7.05224	-10.534
10.4143	10.405	9.44507	-1.131		8.02112	5.252	7.07579	-11.047		10.4143	10.405	9.44406	-0.139		8.02112	5.252	7.07716	-10.527
10.451	11.15	9.47832	-1.166		8.04937	10.383	7.1007	-11.052		10.451	11.15	9.47732	-0.159		8.04937	10.383	7.10208	-10.536
10.4876	11.906	9.51158	-1.149		8.07761	16.82	7.12561	-11.052		10.4876	11.906	9.51057	-0.153		8.07761	16.82	7.127	-10.532
10.5243	12.685	9.54484	-1.104		8.10586	24.697	7.15053	-11.048		10.5243	12.685	9.54382	-0.097		8.10586	24.697	7.15192	-10.53
10.561	13.538	9.5781	-1.105		8.1341	34.798	7.17544	-11.051		10.561	13.538	9.57708	-0.064		8.1341	34.798	7.17684	-10.536
10.5976	14.404	9.61135	-1.125		8.16234	46.623	7.20036	-11.045		10.5976	14.404	9.61033	-0.097		8.16234	46.623	7.20176	-10.53
10.6343	15.345	9.64461	-1.172		8.19059	60.897	7.22527	-11.048		10.6343	15.345	9.64359	-0.124		8.19059	60.897	7.22668	-10.529
10.671	16.286	9.67787	-1.193		8.21883	76.653	7.25019	-11.054		10.671	16.286	9.67684	-0.141		8.21883	76.653	7.2516	-10.533
10.7077	17.294	9.71113	-1.125		8.24707	94.94	7.2751	-11.05		10.7077	17.294	9.71009	-0.114		8.24707	94.94	7.27652	-10.528
10.7443	18.36	9.74438	-1.175		8.27532	113.498	7.30002	-11.056		10.7443	18.36	9.74335	-0.036		8.27532	113.498	7.30144	-10.53
10.781	19.506	9.77764	-1.142		8.30356	132.224	7.32493	-11.053		10.781	19.506	9.7766	0.04		8.30356	132.224	7.32636	-10.533
10.8177	20.754	9.8109	-1.16		8.3318	149.186	7.34985	-11.048		10.8177	20.754	9.80985	-0.003		8.3318	149.186	7.35128	-10.524
10.8543	22.05	9.84415	-1.104		8.36005	163.135	7.37476	-11.055		10.8543	22.05	9.84311	-0.01		8.36005	163.135	7.3762	-10.527
10.891	23.474	9.87741	-1.132		8.38829	172.548	7.39968	-11.058		10.891	23.474	9.87636	-0.031		8.38829	172.548	7.40112	-10.529
10.9277	25.037	9.91067	-1.137		8.41653	177.103	7.42459	-11.056		10.9277	25.037	9.90962	-0.101		8.41653	177.103	7.42604	-10.527
10.9643	26.675	9.94393	-1.197		8.44478	176.22	7.44951	-11.063		10.9643	26.675	9.94287	-0.02		8.44478	176.22	7.45096	-10.537
11.001	28.405	9.97718	-1.218		8.47302	170.954	7.47442	-11.06		11.001	28.405	9.97612	-0.05		8.47302	170.954	7.47588	-10.533
11.0377	30.326	10.0104	-1.161		8.50126	162.11	7.49934	-11.059		11.0377	30.326	10.0094	-0.002		8.50126	162.11	7.5008	-10.529
11.0744	32.442	10.0437	-1.012		8.52951	150.328	7.52425	-11.063		11.0744	32.442	10.0426	-0.011		8.52951	150.328	7.52572	-10.531
11.111	34.761	10.077	-1.005		8.55775	138.434	7.54917	-11.061		11.111	34.761	10.0759	-0.11		8.55775	138.434	7.55064	-10.524
11.1477	37.263	10.1102	-1.075		8.58599	125.233	7.57408	-11.063		11.1477	37.263	10.1091	-0.098		8.58599	125.233	7.57556	-10.521
11.1844	39.872	10.1435	-1.074		8.61424	113.359	7.59899	-11.068		11.1844	39.872	10.1424	-0.098		8.61424	113.359	7.60048	-10.524
11.221	42.532	10.1767	-1.011		8.64248	101.74	7.62391	-11.062		11.221	42.532	10.1756	-0.117		8.64248	101.74	7.6254	-10.518
11.2577	45.424	10.21	-0.991		8.67072	91.432	7.64882	-11.063		11.2577	45.424	10.2089	-0.075		8.67072	91.432	7.65031	-10.52
11.2944	48.317	10.2432	-1.081		8.69897	82.066	7.67374	-11.062		11.2944	48.317	10.2422	-0.107		8.69897	82.066	7.67523	-10.526
11.331	51.326	10.2765	-1.054		8.72721	74.143	7.69865	-11.058		11.331	51.326	10.2754	-0.13		8.72721	74.143	7.70015	-10.523
11.3677	54.351	10.3098	-1.033		8.75545	67.169	7.72357	-11.067		11.3677	54.351	10.3087	-0.137		8.75545	67.169	7.72507	-10.527
11.4044	57.517	10.343	-1.162		8.7837	61.323	7.74848	-11.07		11.4044	57.517	10.3419	-0.157		8.7837	61.323	7.74999	-10.527
11.4411	60.52	10.3763	-1.116		8.81194	56.232	7.7734	-11.066		11.4411	60.52	10.3752	-0.176		8.81194	56.232	7.77491	-10.523
11.4777	63.585	10.4095	-1.135		8.84018	51.987	7.79831	-11.07		11.4777	63.585	10.4084	-0.159		8.84018	51.987	7.79983	-10.528
11.5144	66.43	10.4428	-1.125		8.86843	48.304	7.82323	-11.068		11.5144	66.43	10.4417	-0.07		8.86843	48.304	7.82475	-10.527
11.5511	69.22	10.476	-1.126		8.89667	44.909	7.84814	-11.065		11.5511	69.22	10.4749	-0.127		8.89667	44.909	7.84967	-10.52
11.5877	71.879	10.5093	-1.147		8.92491	42.207	7.87306	-11.069		11.5877	71.879	10.5082	-0.151		8.92491	42.207	7.87459	-10.522
11.6244	74.315	10.5426	-1.107		8.95316	39.532	7.89797	-11.066		11.6244	74.315	10.5414	-0.094		8.95316	39.532	7.89951	-10.515
11.6611	76.565	10.5758	-1.073		8.9814	37.378	7.92289	-11.061		11.6611	76.565	10.5747	-0.073		8.9814	37.378	7.92443	-10.51
11.6977	78.66	10.6091	-1.089		9.00964	35.335	7.9478	-11.064		11.6977	78.66	10.6079	-0.051		9.00964	35.335	7.94935	-10.51
11.7344	80.455	10.6423	-1.126		9.03789	33.48	7.97272	-11.059		11.7344	80.455	10.6412	-0.028		9.03789	33.48	7.97427	-10.501
11.7711	81.85	10.6756	-1.094		9.06613	31.943	7.99763	-11.061		11.7711	81.85	10.6745	-0.059		9.06613	31.943	7.99919	-10.496
11.8078	82.984	10.7088	-1.078		9.09437	30.352	8.02255	-11.062		11.8078	82.984	10.7077	-0.075		9.09437	30.352	8.02411	-10.495
11.8444	83.872	10.7421	-1.16		9.12262	29.056	8.04746	-11.051		11.8444	83.872	10.741	-0.08		9.12262	29.056	8.04903	-10.487
11.8811	84.542	10.7754	-1.152		9.15086	27.758	8.07238	-11.049		11.8811	84.542	10.7742	-0.031		9.15086	27.758	8.07395	-10.483
11.9178	84.934	10.8086	-1.141		9.1791	26.593	8.09729	-11.038		11.9178	84.934	10.8075	0.029		9.1791	26.593	8.09887	-10.476
11.9544	85.04	10.8419	-1.152		9.20735	25.608	8.1222	-11.021		11.9544	85.04	10.8407	0.023		9.20735	25.608	8.12379	-10.458
11.9911	84.988	10.8751	-1.121		9.23559	24.55	8.14712	-11.019		11.9911	84.988	10.874	-0.029		9.23559	24.55	8.14871	-10.446
12.0278	84.577	10.9084	-1.107		9.26383	23.746	8.17203	-11.006		12.0278	84.577	10.9072	-0.031		9.26383	23.746	8.17363	-10.437
12.0645	84.008	10.9416	-1.1		9.29208	22.893	8.19695	-10.992		12.0645	84.008	10.9405	0.104		9.29208	22.893	8.19855	-10.421
12.1011	83.304	10.9749	-1.115		9.32032	22.178	8.22186	-10.987		12.1011	83.304	10.9737	0.053		9.32032	22.178	8.22347	-10.416
12.1378	82.581	11.0082	-1.17		9.34856	21.545	8.24678	-10.971		12.1378	82.581	11.007	0.041		9.34856	21.545	8.24838	-10.404
12.1745	81.516	11.0414	-1.068		9.37681	20.924	8.27169	-10.957		12.1745	81.516	11.0402	-0.027		9.37681	20.924	8.2733	-10.386
12.2111	80.43	11.0747	-1.031		9.40505	20.444	8.29661	-10.949		12.2111	80.43	11.0735	-0.067		9.40505	20.444	8.29822	-10.377
12.2478	79.149	11.1079	-1.029		9.43329	19.958	8.32152	-10.929		12.2478	79.149	11.1067	0.008		9.43329	19.958	8.32314	-10.359
12.2845	77.862	11.1412	-1.086		9.46154	19.546	8.34644	-10.917		12.2845	77.862	11.14	-0.058		9.46154	19.546	8.34806	-10.345
12.3211	76.576	11.1745	-1.046		9.48978	19.224	8.37135	-10.909		12.3211	76.576	11.1733	-0.085		9.48978	19.224	8.37298	-10.337
12.3578	75.319	11.2077	-1.064		9.51803	18.901	8.39627	-10.895		12.3578	75.319	11.2065	-0.095		9.51803	18.901	8.3979	-10.323
12.3945	74.198	11.241	-1.043		9.54627	18.7	8.42118	-10.89		12.3945	74.198	11.2398	-0.049		9.54627	18.7	8.42282	-10.319
12.4312	73.032	11.2742	-1.046		9.57451	18.48	8.4461	-10.885		12.4312	73.032	11.273	-0.088		9.57451	18.48	8.44774	-10.317
12.4678	72.261	11.3075	-1.035		9.60276	18.338	8.47101	-10.874		12.4678	72.261	11.3063	-0.105		9.60276	18.338	8.47266	-10.314
12.5045	71.734	11.3407	-1.107		9.631	18.239	8.49593	-10.876		12.5045	71.734	11.3395	-0.055		9.631	18.239	8.49758	-10.316
12.5412	71.519	11.374	-1.158		9.65924	18.134	8.52084	-10.877		12.5412	71.519	11.3728	-0.036		9.65924	18.134	8.5225	-10.32
12.5778	71.902	11.4072	-1.114		9.68749	18.137	8.54576	-10.873		12.5778	71.902	11.406	-0.088		9.68749	18.137	8.54742	-10.318
12.6145	72.832	11.4405	-1.109		9.71573	18.105	8.57067	-10.885		12.6145	72.832	11.4393	-0.03		9.71573	18.105	8.57234	-10.332
12.6512	74.576	11.4738	-1.158		9.74397	18.145	8.59558	-10.889		12.6512	74.576	11.4725	-0.074		9.74397	18.145	8.59726	-10.342
12.6878	77.315	11.507	-1.185		9.77222	18.2	8.6205	-10.894		12.6878	77.315	11.5058	-0.06		9.77222	18.2	8.62218	-10.345
12.7245	81.326	11.5403	-1.175		9.80046	18.261	8.64541	-10.909		12.7245	81.326	11.539	-0.082		9.80046	18.261	8.6471	-10.362
12.7612	86.798	11.5735	-1.152		9.8287	18.399	8.67033	-10.914		12.7612	86.798	11.5723	-0.12		9.8287	18.399	8.67202	-10.368
12.7979	93.968	11.6068	-1.137		9.85695	18.499	8.69524	-10.925		12.7979	93.968	11.6056	-0.069		9.85695	18.499	8.69694	-10.374
12.8345	103.248	11.6401	-1.078		9.88519	18.662	8.72016	-10.938		12.8345	103.248	11.6388	-0.067		9.88519	18.662	8.72186	-10.39
12.8712	114.806	11.6733	-1.068		9.91343	18.815	8.74507	-10.943		12.8712	114.806	11.6721	-0.022		9.91343	18.815	8.74678	-10.39
12.9079	128.788	11.7066	-1.132		9.94168	18.973	8.76999	-10.961		12.9079	128.788	11.7053	-0.095		9.94168	18.973	8.7717	-10.395
12.9445	145.384	11.7398	-1.157		9.96992	19.186	8.7949	-10.969		12.9445	145.384	11.7386	-0.075		9.96992	19.186	8.79662	-10.404
12.9812	164.569	11.7731	-1.123		9.99816	19.363	8.81982	-10.973		12.9812	164.569	11.7718	-0.052		9.99816	19.363	8.82154	-10.401
13.0179	186.443	11.8063	-1.095		10.0264	19.586	8.84473	-10.983		13.0179	186.443	11.8051	0.073		10.0264	19.586	8.84646	-10.411
13.0545	210.163	11.8396	-1.117		10.0547	19.804	8.86965	-10.986		13.0545	210.163	11.8383	0.027		10.0547	19.804	8.87137	-10.417
13.0912	236.207	11.8728	-1.108		10.0829	20.017	8.89456	-10.989		13.0912	236.207	11.8716	0.096		10.0829	20.017	8.89629	-10.416
13.1279	263.536	11.9061	-1.089		10.1111	20.29	8.91948	-11.005		13.1279	263.536	11.9048	0.04		10.1111	20.29	8.92121	-10.424
13.1646	291.869	11.9394	-1.037		10.1394	20.504	8.94439	-11.008		13.1646	291.869	11.9381	0.043		10.1394	20.504	8.94613	-10.427
13.2012	319.95	11.9726	-1.045		10.1676	20.767	8.96931	-11.009		13.2012	319.95	11.9713	0.078		10.1676	20.767	8.97105	-10.421
13.2379	347.14	12.0059	-1.104		10.1959	21.021	8.99422	-11.02		13.2379	347.14	12.0046	0.008		10.1959	21.021	8.99597	-10.432
13.2746	372.302	12.0391	-1.065		10.2241	21.265	9.01914	-11.019		13.2746	372.302	12.0379	0.031		10.2241	21.265	9.02089	-10.437
13.3112	394.639	12.0724	-1.02		10.2523	21.561	9.04405	-11.02		13.3112	394.639	12.0711	0.026		10.2523	21.561	9.04581	-10.434
13.3479	413.501	12.1057	-0.929		10.2806	21.784	9.06896	-11.028		13.3479	413.501	12.1044	0.018		10.2806	21.784	9.07073	-10.441
13.3846	427.995	12.1389	-0.945		10.3088	22.086	9.09388	-11.027		13.3846	427.995	12.1376	-0.001		10.3088	22.086	9.09565	-10.435
13.4212	437.711	12.1722	-0.965		10.3371	22.336	9.11879	-11.032		13.4212	437.711	12.1709	-0.025		10.3371	22.336	9.12057	-10.435
13.4579	442.028	12.2054	-0.944		10.3653	22.609	9.14371	-11.037		13.4579	442.028	12.2041	0.003		10.3653	22.609	9.14549	-10.442
13.4946	440.986	12.2387	-0.986		10.3936	22.906	9.16862	-11.028		13.4946	440.986	12.2374	-0.017		10.3936	22.906	9.17041	-10.44
13.5312	434.768	12.2719	-0.988		10.4218	23.149	9.19354	-11.029		13.5312	434.768	12.2706	-0.097		10.4218	23.149	9.19533	-10.445
13.5679	423.579	12.3052	-0.987		10.4501	23.454	9.21845	-11.03		13.5679	423.579	12.3039	-0.075		10.4501	23.454	9.22025	-10.449
13.6046	407.96	12.3384	-1.018		10.4783	23.716	9.24337	-11.026		13.6046	407.96	12.3371	-0.028		10.4783	23.716	9.24517	-10.446
13.6413	388.824	12.3717	-1.041		10.5065	23.983	9.26828	-11.037		13.6413	388.824	12.3704	-0.037		10.5065	23.983	9.27009	-10.451
13.6779	366.5	12.405	-1.059		10.5348	24.281	9.2932	-11.04		13.6779	366.5	12.4037	-0.036		10.5348	24.281	9.29501	-10.451
13.7146	342.31	12.4382	-1.03		10.563	24.518	9.31811	-11.039		13.7146	342.31	12.4369	-0.02		10.563	24.518	9.31993	-10.447
13.7513	316.838	12.4715	-1.047		10.5913	24.824	9.34303	-11.047		13.7513	316.838	12.4702	0.016		10.5913	24.824	9.34485	-10.451
13.7879	291.169	12.5047	-1.07		10.6195	25.075	9.36794	-11.044		13.7879	291.169	12.5034	-0.003		10.6195	25.075	9.36977	-10.451
13.8246	265.623	12.538	-1.053		10.6478	25.344	9.39286	-11.039		13.8246	265.623	12.5367	0.006		10.6478	25.344	9.39469	-10.447
13.8613	240.964	12.5712	-1.018		10.676	25.623	9.41777	-11.045		13.8613	240.964	12.5699	-0.021		10.676	25.623	9.41961	-10.452
13.8979	217.496	12.6045	-1.007		10.7043	25.857	9.44269	-11.041		13.8979	217.496	12.6032	-0.022		10.7043	25.857	9.44453	-10.452
13.9346	195.988	12.6378	-0.976		10.7325	26.151	9.4676	-11.042		13.9346	195.988	12.6364	0.003		10.7325	26.151	9.46944	-10.448
13.9713	176.402	12.671	-0.95		10.7607	26.398	9.49252	-11.044		13.9713	176.402	12.6697	0.066		10.7607	26.398	9.49436	-10.452
14.008	159.018	12.7043	-1.033		10.789	26.65	9.51743	-11.041		14.008	159.018	12.7029	0.081		10.789	26.65	9.51928	-10.446
14.0446	143.92	12.7375	-0.996		10.8172	26.932	9.54234	-11.046		14.0446	143.92	12.7362	0.007		10.8172	26.932	9.5442	-10.444
14.0813	130.791	12.7708	-0.994		10.8455	27.16	9.56726	-11.05		14.0813	130.791	12.7694	0.076		10.8455	27.16	9.56912	-10.446
14.118	119.768	12.8041	-0.98		10.8737	27.452	9.59217	-11.047		14.118	119.768	12.8027	0.114		10.8737	27.452	9.59404	-10.44
14.1546	110.597	12.8373	-0.96		10.9019	27.684	9.61709	-11.052		14.1546	110.597	12.836	0.116		10.9019	27.684	9.61896	-10.443
14.1913	103.149	12.8706	-0.958		10.9302	27.923	9.642	-11.053		14.1913	103.149	12.8692	0.147		10.9302	27.923	9.64388	-10.443
14.228	97.014	12.9038	-0.885		10.9584	28.204	9.66692	-11.05		14.228	97.014	12.9024	0.243		10.9584	28.204	9.6688	-10.437
14.2646	92.151	12.9371	-0.89		10.9867	28.411	9.69183	-11.055		14.2646	92.151	12.9357	0.163		10.9867	28.411	9.69372	-10.445
14.3013	88.484	12.9703	-0.835		11.0149	28.698	9.71675	-11.054		14.3013	88.484	12.969	0.129		11.0149	28.698	9.71864	-10.443
14.338	85.77	13.0036	-0.894		11.0432	28.908	9.74166	-11.053		14.338	85.77	13.0022	0.139		11.0432	28.908	9.74356	-10.443
14.3747	83.807	13.0368	-0.883		11.0714	29.149	9.76658	-11.06		14.3747	83.807	13.0355	0.231		11.0714	29.149	9.76848	-10.447
14.4113	82.649	13.0701	-0.796		11.0997	29.395	9.79149	-11.058		14.4113	82.649	13.0687	0.12		11.0997	29.395	9.7934	-10.448
14.448	82.05	13.1034	-0.69		11.1279	29.585	9.81641	-11.057		14.448	82.05	13.102	0.142		11.1279	29.585	9.81832	-10.444
14.4847	82.161	13.1366	-0.682		11.1561	29.852	9.84132	-11.059		14.4847	82.161	13.1352	0.064		11.1561	29.852	9.84324	-10.447
14.5213	82.932	13.1699	-0.681		11.1844	30.041	9.86624	-11.056		14.5213	82.932	13.1685	0.034		11.1844	30.041	9.86816	-10.442
14.558	84.547	13.2031	-0.7		11.2126	30.256	9.89115	-11.057		14.558	84.547	13.2017	0.088		11.2126	30.256	9.89308	-10.442
14.5947	86.965	13.2364	-0.694		11.2409	30.462	9.91607	-11.06		14.5947	86.965	13.235	0.095		11.2409	30.462	9.918	-10.451
14.6313	90.414	13.2697	-0.669		11.2691	30.636	9.94098	-11.055		14.6313	90.414	13.2682	0.136		11.2691	30.636	9.94292	-10.448
14.668	94.973	13.3029	-0.587		11.2974	30.884	9.9659	-11.058		14.668	94.973	13.3015	0.095		11.2974	30.884	9.96784	-10.454
14.7047	100.798	13.3362	-0.59		11.3256	31.042	9.99081	-11.06		14.7047	100.798	13.3347	0.115		11.3256	31.042	9.99276	-10.458
14.7414	107.899	13.3694	-0.572		11.3538	31.236	10.0157	-11.055		14.7414	107.899	13.368	0.084		11.3538	31.236	10.0177	-10.452
14.778	116.428	13.4027	-0.585		11.3821	31.415	10.0406	-11.06		14.778	116.428	13.4013	0.112		11.3821	31.415	10.0426	-10.456
14.8147	126.631	13.4359	-0.605		11.4103	31.564	10.0655	-11.057		14.8147	126.631	13.4345	0.08		11.4103	31.564	10.0675	-10.457
14.8514	138.278	13.4692	-0.582		11.4386	31.779	10.0905	-11.053		14.8514	138.278	13.4678	0.147		11.4386	31.779	10.0924	-10.45
14.888	151.569	13.5025	-0.567		11.4668	31.911	10.1154	-11.058		14.888	151.569	13.501	0.141		11.4668	31.911	10.1174	-10.458
14.9247	166.07	13.5357	-0.575		11.4951	32.094	10.1403	-11.053		14.9247	166.07	13.5343	0.168		11.4951	32.094	10.1423	-10.455
14.9614	181.454	13.569	-0.565		11.5233	32.256	10.1652	-11.05		14.9614	181.454	13.5675	0.149		11.5233	32.256	10.1672	-10.451
14.9981	197.472	13.6022	-0.541		11.5516	32.383	10.1901	-11.054		14.9981	197.472	13.6008	0.152		11.5516	32.383	10.1921	-10.462
15.0347	213.574	13.6355	-0.51		11.5798	32.581	10.215	-11.048		15.0347	213.574	13.634	0.158		11.5798	32.581	10.217	-10.462
15.0714	229.116	13.6687	-0.46		11.608	32.705	10.24	-11.051		15.0714	229.116	13.6673	0.206		11.608	32.705	10.2419	-10.463
15.1081	243.561	13.702	-0.449		11.6363	32.885	10.2649	-11.055		15.1081	243.561	13.7005	0.219		11.6363	32.885	10.2669	-10.469
15.1447	256.124	13.7353	-0.445		11.6645	33.061	10.2898	-11.049		15.1447	256.124	13.7338	0.211		11.6645	33.061	10.2918	-10.463
15.1814	266.63	13.7685	-0.431		11.6928	33.201	10.3147	-11.05		15.1814	266.63	13.767	0.197		11.6928	33.201	10.3167	-10.465
15.2181	274.274	13.8018	-0.437		11.721	33.43	10.3396	-11.053		15.2181	274.274	13.8003	0.188		11.721	33.43	10.3416	-10.467
15.2547	278.536	13.835	-0.371		11.7492	33.57	10.3645	-11.049		15.2547	278.536	13.8336	0.25		11.7492	33.57	10.3666	-10.458
15.2914	279.339	13.8683	-0.375		11.7775	33.79	10.3895	-11.056		15.2914	279.339	13.8668	0.287		11.7775	33.79	10.3915	-10.461
15.3281	276.669	13.9015	-0.354		11.8057	33.999	10.4144	-11.058		15.3281	276.669	13.9001	0.3		11.8057	33.999	10.4164	-10.462
15.3648	270.609	13.9348	-0.282		11.834	34.193	10.4393	-11.049		15.3648	270.609	13.9333	0.287		11.834	34.193	10.4413	-10.459
15.4014	261.573	13.9681	-0.269		11.8622	34.461	10.4642	-11.053		15.4014	261.573	13.9666	0.274		11.8622	34.461	10.4662	-10.47
15.4381	250.131	14.0013	-0.193		11.8905	34.658	10.4891	-11.052		15.4381	250.131	13.9998	0.249		11.8905	34.658	10.4911	-10.471
15.4748	236.58	14.0346	-0.198		11.9187	34.932	10.514	-11.047		15.4748	236.58	14.0331	0.278		11.9187	34.932	10.5161	-10.468
15.5114	221.554	14.0678	-0.125		11.947	35.186	10.5389	-11.057		15.5114	221.554	14.0663	0.287		11.947	35.186	10.541	-10.474
15.5481	206.243	14.1011	-0.087		11.9752	35.412	10.5639	-11.057		15.5481	206.243	14.0996	0.304		11.9752	35.412	10.5659	-10.468
15.5848	190.429	14.1343	0.031		12.0034	35.714	10.5888	-11.057		15.5848	190.429	14.1328	0.25		12.0034	35.714	10.5908	-10.464
15.6214	175.067	14.1676	0.116		12.0317	35.919	10.6137	-11.062		15.6214	175.067	14.1661	0.182		12.0317	35.919	10.6158	-10.47
15.6581	160.388	14.2009	0.14		12.0599	36.224	10.6386	-11.053		15.6581	160.388	14.1994	0.219		12.0599	36.224	10.6407	-10.466
15.6948	146.75	14.2341	0.158		12.0882	36.454	10.6635	-11.053		15.6948	146.75	14.2326	0.235		12.0882	36.454	10.6656	-10.465
15.7315	134.379	14.2674	0.183		12.1164	36.68	10.6884	-11.059		15.7315	134.379	14.2659	0.245		12.1164	36.68	10.6905	-10.467
15.7681	123.373	14.3006	0.209		12.1447	36.939	10.7133	-11.054		15.7681	123.373	14.2991	0.27		12.1447	36.939	10.7154	-10.459
15.8048	113.934	14.3339	0.213		12.1729	37.104	10.7383	-11.061		15.8048	113.934	14.3324	0.291		12.1729	37.104	10.7403	-10.462
15.8415	106.079	14.3671	0.173		12.2012	37.322	10.7632	-11.062		15.8415	106.079	14.3656	0.227		12.2012	37.322	10.7653	-10.465
15.8781	99.662	14.4004	0.188		12.2294	37.461	10.7881	-11.058		15.8781	99.662	14.3989	0.257		12.2294	37.461	10.7902	-10.457
15.9148	94.94	14.4337	0.122		12.2576	37.582	10.813	-11.062		15.9148	94.94	14.4321	0.233		12.2576	37.582	10.8151	-10.463
15.9515	91.813	14.4669	0.156		12.2859	37.716	10.8379	-11.058		15.9515	91.813	14.4654	0.284		12.2859	37.716	10.84	-10.464
15.9881	90.401	14.5002	0.138		12.3141	37.747	10.8628	-11.055		15.9881	90.401	14.4986	0.254		12.3141	37.747	10.8649	-10.461
16.0248	90.777	14.5334	0.141		12.3424	37.817	10.8877	-11.062		16.0248	90.777	14.5319	0.266		12.3424	37.817	10.8899	-10.468
16.0615	92.931	14.5667	0.185		12.3706	37.804	10.9127	-11.06		16.0615	92.931	14.5651	0.301		12.3706	37.804	10.9148	-10.464
16.0982	96.999	14.5999	0.213		12.3988	37.76	10.9376	-11.059		16.0982	96.999	14.5984	0.281		12.3988	37.76	10.9397	-10.462
16.1348	102.793	14.6332	0.279		12.4271	37.731	10.9625	-11.064		16.1348	102.793	14.6317	0.272		12.4271	37.731	10.9646	-10.465
16.1715	110.148	14.6665	0.29		12.4553	37.596	10.9874	-11.056		16.1715	110.148	14.6649	0.339		12.4553	37.596	10.9895	-10.461
16.2082	118.855	14.6997	0.257		12.4836	37.516	11.0123	-11.058		16.2082	118.855	14.6982	0.341		12.4836	37.516	11.0145	-10.463
16.2448	128.786	14.733	0.258		12.5118	37.357	11.0372	-11.061		16.2448	128.786	14.7314	0.343		12.5118	37.357	11.0394	-10.466
16.2815	139.239	14.7662	0.304		12.5401	37.198	11.0621	-11.055		16.2815	139.239	14.7647	0.36		12.5401	37.198	11.0643	-10.466
16.3182	149.857	14.7995	0.343		12.5683	37.075	11.0871	-11.059		16.3182	149.857	14.7979	0.355		12.5683	37.075	11.0892	-10.467
16.3548	160.426	14.8328	0.417		12.5966	36.885	11.112	-11.058		16.3548	160.426	14.8312	0.323		12.5966	36.885	11.1141	-10.471
16.3915	170.59	14.866	0.496		12.6248	36.792	11.1369	-11.053		16.3915	170.59	14.8644	0.411		12.6248	36.792	11.1391	-10.465
16.4282	179.892	14.8993	0.485		12.653	36.66	11.1618	-11.06		16.4282	179.892	14.8977	0.547		12.653	36.66	11.164	-10.471
16.4649	188.386	14.9325	0.528		12.6813	36.592	11.1867	-11.058		16.4649	188.386	14.9309	0.585		12.6813	36.592	11.1889	-10.47
16.5015	195.466	14.9658	0.638		12.7095	36.613	11.2116	-11.057		16.5015	195.466	14.9642	0.605		12.7095	36.613	11.2138	-10.461
16.5382	201.138	14.999	0.694		12.7378	36.634	11.2365	-11.063		16.5382	201.138	14.9974	0.642		12.7378	36.634	11.2387	-10.462
16.5749	205.327	15.0323	0.776		12.766	36.824	11.2615	-11.063		16.5749	205.327	15.0307	0.671		12.766	36.824	11.2637	-10.458
16.6115	208.07	15.0655	0.834		12.7943	37.04	11.2864	-11.063		16.6115	208.07	15.064	0.648		12.7943	37.04	11.2886	-10.455
16.6482	208.983	15.0988	0.934		12.8225	37.407	11.3113	-11.068		16.6482	208.983	15.0972	0.654		12.8225	37.407	11.3135	-10.461
16.6849	208.154	15.1321	1.165		12.8507	37.913	11.3362	-11.061		16.6849	208.154	15.1304	0.713		12.8507	37.913	11.3384	-10.458
16.7216	205.379	15.1653	1.287		12.879	38.507	11.3611	-11.061		16.7216	205.379	15.1637	0.756		12.879	38.507	11.3633	-10.46
16.7582	200.843	15.1986	1.372		12.9072	39.349	11.386	-11.066		16.7582	200.843	15.197	0.74		12.9072	39.349	11.3882	-10.467
16.7949	194.613	15.2318	1.505		12.9355	40.277	11.4109	-11.062		16.7949	194.613	15.2302	0.773		12.9355	40.277	11.4132	-10.463
16.8316	186.85	15.2651	1.579		12.9637	41.414	11.4359	-11.065		16.8316	186.85	15.2635	0.756		12.9637	41.414	11.4381	-10.464
16.8682	177.802	15.2983	1.644		12.992	42.665	11.4608	-11.063		16.8682	177.802	15.2967	0.778		12.992	42.665	11.463	-10.468
16.9049	167.582	15.3316	1.802		13.0202	44.101	11.4857	-11.056		16.9049	167.582	15.33	0.88		13.0202	44.101	11.4879	-10.459
16.9416	156.76	15.3649	1.932		13.0485	45.706	11.5106	-11.059		16.9416	156.76	15.3632	0.881		13.0485	45.706	11.5129	-10.461
16.9782	145.605	15.3981	2.022		13.0767	47.445	11.5355	-11.06		16.9782	145.605	15.3965	0.931		13.0767	47.445	11.5378	-10.457
17.0149	134.529	15.4314	2.052		13.1049	49.295	11.5604	-11.051		17.0149	134.529	15.4297	0.947		13.1049	49.295	11.5627	-10.449
17.0516	124.262	15.4646	2.16		13.1332	51.298	11.5854	-11.056		17.0516	124.262	15.463	0.94		13.1332	51.298	11.5876	-10.452
17.0882	114.942	15.4979	2.312		13.1614	53.278	11.6103	-11.056		17.0882	114.942	15.4962	0.96		13.1614	53.278	11.6125	-10.448
17.1249	107.609	15.5312	2.432		13.1897	55.412	11.6352	-11.049		17.1249	107.609	15.5295	0.98		13.1897	55.412	11.6374	-10.444
17.1616	103.08	15.5644	2.643		13.2179	57.429	11.6601	-11.057		17.1616	103.08	15.5627	1.039		13.2179	57.429	11.6624	-10.449
17.1983	102.433	15.5977	2.755		13.2462	59.484	11.685	-11.053		17.1983	102.433	15.596	1.098		13.2462	59.484	11.6873	-10.445
17.2349	107.036	15.6309	2.977		13.2744	61.448	11.7099	-11.052		17.2349	107.036	15.6293	1.14		13.2744	61.448	11.7122	-10.443
17.2716	118.104	15.6642	3.186		13.3026	63.227	11.7348	-11.06		17.2716	118.104	15.6625	1.117		13.3026	63.227	11.7371	-10.448
17.3083	137.284	15.6974	3.437		13.3309	64.967	11.7598	-11.052		17.3083	137.284	15.6958	1.132		13.3309	64.967	11.7621	-10.441
17.3449	166.236	15.7307	3.689		13.3591	66.375	11.7847	-11.053		17.3449	166.236	15.729	1.218		13.3591	66.375	11.787	-10.438
17.3816	205.473	15.7639	3.969		13.3874	67.635	11.8096	-11.058		17.3816	205.473	15.7623	1.212		13.3874	67.635	11.8119	-10.443
17.4183	255.21	15.7972	4.266		13.4156	68.615	11.8345	-11.054		17.4183	255.21	15.7955	1.194		13.4156	68.615	11.8368	-10.437
17.455	314.135	15.8305	4.588		13.4439	69.213	11.8594	-11.063		17.455	314.135	15.8288	1.229		13.4439	69.213	11.8617	-10.439
17.4916	380.009	15.8637	4.903		13.4721	69.62	11.8843	-11.062		17.4916	380.009	15.862	1.241		13.4721	69.62	11.8866	-10.439
17.5283	448.89	15.897	5.242		13.5003	69.572	11.9092	-11.053		17.5283	448.89	15.8953	1.323		13.5003	69.572	11.9116	-10.431
17.565	516.021	15.9302	5.538		13.5286	69.287	11.9342	-11.057		17.565	516.021	15.9285	1.291		13.5286	69.287	11.9365	-10.433
17.6016	576.956	15.9635	5.953		13.5568	68.642	11.9591	-11.053		17.6016	576.956	15.9618	1.292		13.5568	68.642	11.9614	-10.431
17.6383	626.89	15.9968	6.39		13.5851	67.657	11.984	-11.045		17.6383	626.89	15.9951	1.295		13.5851	67.657	11.9863	-10.422
17.675	661.362	16.03	6.911		13.6133	66.469	12.0089	-11.052		17.675	661.362	16.0283	1.261		13.6133	66.469	12.0112	-10.426
17.7116	679.064	16.0633	7.414		13.6416	64.939	12.0338	-11.048		17.7116	679.064	16.0616	1.284		13.6416	64.939	12.0362	-10.425
17.7483	678.226	16.0965	8.005		13.6698	63.164	12.0587	-11.045		17.7483	678.226	16.0948	1.241		13.6698	63.164	12.0611	-10.419
17.785	661.566	16.1298	8.698		13.6981	61.247	12.0837	-11.054		17.785	661.566	16.1281	1.274		13.6981	61.247	12.086	-10.427
17.8217	630.81	16.163	9.628		13.7263	59.036	12.1086	-11.051		17.8217	630.81	16.1613	1.328		13.7263	59.036	12.1109	-10.421
17.8583	588.78	16.1963	10.666		13.7545	56.904	12.1335	-11.05		17.8583	588.78	16.1946	1.337		13.7545	56.904	12.1358	-10.416
17.895	539.416	16.2295	11.852		13.7828	54.425	12.1584	-11.054		17.895	539.416	16.2278	1.426		13.7828	54.425	12.1608	-10.42
17.9317	485.632	16.2628	13.425		13.811	52.057	12.1833	-11.048		17.9317	485.632	16.2611	1.696		13.811	52.057	12.1857	-10.412
17.9683	430.47	16.2961	15.397		13.8393	49.645	12.2082	-11.051		17.9683	430.47	16.2943	2.104		13.8393	49.645	12.2106	-10.415
18.005	376.189	16.3293	17.888		13.8675	47.218	12.2331	-11.055		18.005	376.189	16.3276	2.875		13.8675	47.218	12.2355	-10.418
18.0417	324.592	16.3626	21.152		13.8957	44.94	12.2581	-11.049		18.0417	324.592	16.3608	4.014		13.8957	44.94	12.2604	-10.412
18.0783	277.319	16.3958	25.222		13.924	42.617	12.283	-11.056		18.0783	277.319	16.3941	5.785		13.924	42.617	12.2854	-10.411
18.115	234.918	16.4291	30.361		13.9522	40.489	12.3079	-11.053		18.115	234.918	16.4274	8.58		13.9522	40.489	12.3103	-10.408
18.1517	197.806	16.4624	36.462		13.9805	38.451	12.3328	-11.048		18.1517	197.806	16.4606	12.565		13.9805	38.451	12.3352	-10.401
18.1883	166.235	16.4956	43.768		14.0087	36.547	12.3577	-11.05		18.1883	166.235	16.4939	18.204		14.0087	36.547	12.3601	-10.403
18.225	140.053	16.5289	52.037		14.037	34.887	12.3826	-11.043		18.225	140.053	16.5271	25.609		14.037	34.887	12.385	-10.402
18.2617	118.824	16.5621	61.173		14.0652	33.304	12.4075	-11.04		18.2617	118.824	16.5604	35.169		14.0652	33.304	12.41	-10.396
18.2984	102.114	16.5954	70.775		14.0935	32.01	12.4324	-11.045		18.2984	102.114	16.5936	47.038		14.0935	32.01	12.4349	-10.4
18.335	88.877	16.6286	80.633		14.1217	30.841	12.4574	-11.04		18.335	88.877	16.6269	60.945		14.1217	30.841	12.4598	-10.395
18.3717	78.834	16.6619	90.306		14.1499	29.929	12.4823	-11.038		18.3717	78.834	16.6601	76.649		14.1499	29.929	12.4847	-10.394
18.4084	71.306	16.6952	99.336		14.1782	29.277	12.5072	-11.04		18.4084	71.306	16.6934	93.63		14.1782	29.277	12.5096	-10.398
18.445	65.675	16.7284	107.453		14.2064	28.793	12.5321	-11.03		18.445	65.675	16.7266	111.201		14.2064	28.793	12.5345	-10.39
18.4817	61.599	16.7617	114.139		14.2347	28.604	12.557	-11.03		18.4817	61.599	16.7599	128.334		14.2347	28.604	12.5595	-10.39
18.5184	58.652	16.7949	119.235		14.2629	28.639	12.5819	-11.03		18.5184	58.652	16.7931	144.104		14.2629	28.639	12.5844	-10.391
18.5551	56.443	16.8282	122.473		14.2912	28.956	12.6069	-11.023		18.5551	56.443	16.8264	157.349		14.2912	28.956	12.6093	-10.386
18.5917	54.933	16.8614	123.845		14.3194	29.628	12.6318	-11.025		18.5917	54.933	16.8596	167.5		14.3194	29.628	12.6342	-10.391
18.6284	54.354	16.8947	123.338		14.3476	30.525	12.6567	-11.023		18.6284	54.354	16.8929	173.861		14.3476	30.525	12.6592	-10.393
18.6651	55.253	16.928	121.144		14.3759	31.862	12.6816	-11.011		18.6651	55.253	16.9262	176.513		14.3759	31.862	12.6841	-10.388
18.7017	58.414	16.9612	117.417		14.4041	33.453	12.7065	-11.018		18.7017	58.414	16.9594	175.12		14.4041	33.453	12.709	-10.395
18.7384	65.109	16.9945	112.251		14.4324	35.56	12.7314	-11.011		18.7384	65.109	16.9927	170.197		14.4324	35.56	12.7339	-10.392
18.7751	77.362	17.0277	106.1		14.4606	38	12.7563	-11.005		18.7751	77.362	17.0259	162.319		14.4606	38	12.7588	-10.384
18.8117	97.168	17.061	99.296		14.4889	41.037	12.7813	-11.011		18.8117	97.168	17.0592	152.206		14.4889	41.037	12.7837	-10.395
18.8484	127.517	17.0942	91.915		14.5171	44.533	12.8062	-11.005		18.8484	127.517	17.0924	140.713		14.5171	44.533	12.8087	-10.392
18.8851	169.876	17.1275	84.342		14.5453	48.734	12.8311	-11.001		18.8851	169.876	17.1257	128.206		14.5453	48.734	12.8336	-10.387
18.9217	225.362	17.1608	76.729		14.5736	53.561	12.856	-11.005		18.9217	225.362	17.1589	115.493		14.5736	53.561	12.8585	-10.394
18.9584	293.302	17.194	69.398		14.6018	59.115	12.8809	-10.998		18.9584	293.302	17.1922	102.925		14.6018	59.115	12.8834	-10.387
18.9951	370.503	17.2273	62.304		14.6301	65.445	12.9058	-10.994		18.9951	370.503	17.2254	90.964		14.6301	65.445	12.9084	-10.387
19.0318	452.816	17.2605	55.597		14.6583	72.728	12.9307	-10.993		19.0318	452.816	17.2587	79.717		14.6583	72.728	12.9333	-10.388
19.0684	532.773	17.2938	49.35		14.6866	80.918	12.9557	-10.987		19.0684	532.773	17.2919	69.455		14.6866	80.918	12.9582	-10.378
19.1051	604.683	17.327	43.568		14.7148	90.258	12.9806	-10.988		19.1051	604.683	17.3252	60.16		14.7148	90.258	12.9831	-10.38
19.1418	660.853	17.3603	38.431		14.7431	100.39	13.0055	-10.985		19.1418	660.853	17.3585	51.835		14.7431	100.39	13.008	-10.379
19.1784	697.358	17.3936	33.729		14.7713	111.877	13.0304	-10.975		19.1784	697.358	17.3917	44.44		14.7713	111.877	13.0329	-10.374
19.2151	711.262	17.4268	29.625		14.7995	124.068	13.0553	-10.975		19.2151	711.262	17.425	37.987		14.7995	124.068	13.0579	-10.379
19.2518	704.113	17.4601	25.905		14.8278	137.523	13.0802	-10.969		19.2518	704.113	17.4582	32.378		14.8278	137.523	13.0828	-10.374
19.2885	679.076	17.4933	22.592		14.856	151.77	13.1052	-10.956		19.2885	679.076	17.4915	27.542		14.856	151.77	13.1077	-10.367
19.3251	639.417	17.5266	19.773		14.8843	167.237	13.1301	-10.957		19.3251	639.417	17.5247	23.355		14.8843	167.237	13.1326	-10.371
19.3618	589.431	17.5598	17.395		14.9125	182.68	13.155	-10.947		19.3618	589.431	17.558	19.82		14.9125	182.68	13.1575	-10.369
19.3985	533.817	17.5931	15.256		14.9408	199.135	13.1799	-10.94		19.3985	533.817	17.5912	16.901		14.9408	199.135	13.1825	-10.363
19.4351	475.785	17.6264	13.478		14.969	215.973	13.2048	-10.942		19.4351	475.785	17.6245	14.368		14.969	215.973	13.2074	-10.367
19.4718	418.411	17.6596	11.924		14.9972	232.032	13.2297	-10.931		19.4718	418.411	17.6577	12.367		14.9972	232.032	13.2323	-10.363
19.5085	364.018	17.6929	10.548		15.0255	248.267	13.2546	-10.924		19.5085	364.018	17.691	10.652		15.0255	248.267	13.2572	-10.356
19.5451	313.706	17.7261	9.427		15.0537	262.729	13.2796	-10.919		19.5451	313.706	17.7243	9.216		15.0537	262.729	13.2821	-10.359
19.5818	269.288	17.7594	8.434		15.082	277.177	13.3045	-10.909		19.5818	269.288	17.7575	8.051		15.082	277.177	13.3071	-10.35
19.6185	230.845	17.7926	7.604		15.1102	288.945	13.3294	-10.903		19.6185	230.845	17.7907	7.188		15.1102	288.945	13.332	-10.347
19.6551	198.938	17.8259	6.88		15.1385	299.76	13.3543	-10.898		19.6551	198.938	17.824	6.468		15.1385	299.76	13.3569	-10.349
19.6918	173.614	17.8592	6.298		15.1667	307.811	13.3792	-10.883		19.6918	173.614	17.8573	5.922		15.1667	307.811	13.3818	-10.344
19.7285	155.145	17.8924	5.679		15.195	313.475	13.4041	-10.878		19.7285	155.145	17.8905	5.515		15.195	313.475	13.4067	-10.347
19.7652	143.717	17.9257	5.213		15.2232	316.823	13.429	-10.869		19.7652	143.717	17.9238	5.279		15.2232	316.823	13.4317	-10.346
19.8018	139.421	17.9589	4.826		15.2514	317.001	13.454	-10.856		19.8018	139.421	17.957	5.066		15.2514	317.001	13.4566	-10.338
19.8385	142.041	17.9922	4.517		15.2797	314.834	13.4789	-10.855		19.8385	142.041	17.9903	4.913		15.2797	314.834	13.4815	-10.34
19.8752	151.282	18.0254	4.24		15.3079	309.898	13.5038	-10.846		19.8752	151.282	18.0235	4.711		15.3079	309.898	13.5064	-10.334
19.9118	165.98	18.0587	3.937		15.3362	302.273	13.5287	-10.833		19.9118	165.98	18.0568	4.543		15.3362	302.273	13.5313	-10.323
19.9485	185.135	18.092	3.665		15.3644	292.904	13.5536	-10.828		19.9485	185.135	18.09	4.418		15.3644	292.904	13.5563	-10.322
19.9852	206.275	18.1252	3.394		15.3926	281.019	13.5785	-10.812		19.9852	206.275	18.1233	4.3		15.3926	281.019	13.5812	-10.319
20.0219	227.42	18.1585	3.202		15.4209	267.569	13.6035	-10.8		20.0219	227.42	18.1565	4.132		15.4209	267.569	13.6061	-10.314
20.0585	245.857	18.1917	3.092		15.4491	253.419	13.6284	-10.794		20.0585	245.857	18.1898	3.904		15.4491	253.419	13.631	-10.32
20.0952	259.894	18.225	2.977		15.4774	237.71	13.6533	-10.778		20.0952	259.894	18.2231	3.752		15.4774	237.71	13.6559	-10.314
20.1319	268.212	18.2583	2.791		15.5056	222.154	13.6782	-10.769		20.1319	268.212	18.2563	3.451		15.5056	222.154	13.6809	-10.311
20.1685	270.058	18.2915	2.583		15.5339	205.492	13.7031	-10.762		20.1685	270.058	18.2896	3.209		15.5339	205.492	13.7058	-10.312
20.2052	265.558	18.3248	2.44		15.5621	189.794	13.728	-10.746		20.2052	265.558	18.3228	2.972		15.5621	189.794	13.7307	-10.303
20.2419	256.056	18.358	2.252		15.5904	174.038	13.7529	-10.741		20.2419	256.056	18.3561	2.731		15.5904	174.038	13.7556	-10.3
20.2785	242.246	18.3913	2.11		15.6186	158.706	13.7779	-10.733		20.2785	242.246	18.3893	2.509		15.6186	158.706	13.7805	-10.3
20.3152	225.691	18.4245	1.977		15.6468	144.329	13.8028	-10.72		20.3152	225.691	18.4226	2.334		15.6468	144.329	13.8055	-10.292
20.3519	207.217	18.4578	1.821		15.6751	130.3	13.8277	-10.718		20.3519	207.217	18.4558	2.116		15.6751	130.3	13.8304	-10.294
20.3885	187.765	18.4911	1.694		15.7033	118.001	13.8526	-10.707		20.3885	187.765	18.4891	1.932		15.7033	118.001	13.8553	-10.293
20.4252	168.324	18.5243	1.514		15.7316	105.915	13.8775	-10.69		20.4252	168.324	18.5223	1.718		15.7316	105.915	13.8802	-10.281
20.4619	149.338	18.5576	1.409		15.7598	95.331	13.9024	-10.684		20.4619	149.338	18.5556	1.605		15.7598	95.331	13.9051	-10.286
20.4986	131.192	18.5908	1.286		15.7881	85.352	13.9273	-10.667		20.4986	131.192	18.5888	1.441		15.7881	85.352	13.93	-10.282
20.5352	114.28	18.6241	1.182		15.8163	76.648	13.9522	-10.654		20.5352	114.28	18.6221	1.258		15.8163	76.648	13.955	-10.276
20.5719	98.984	18.6573	1.068		15.8445	68.475	13.9772	-10.648		20.5719	98.984	18.6553	1.158		15.8445	68.475	13.9799	-10.285
20.6086	85.176	18.6906	0.987		15.8728	61.433	14.0021	-10.63		20.6086	85.176	18.6886	1.048		15.8728	61.433	14.0048	-10.279
20.6452	72.865	18.7238	0.903		15.901	55.093	14.027	-10.615		20.6452	72.865	18.7219	0.969		15.901	55.093	14.0297	-10.274
20.6819	62.25	18.7571	0.751		15.9293	49.711	14.0519	-10.606		20.6819	62.25	18.7551	0.924		15.9293	49.711	14.0547	-10.276
20.7186	53.249	18.7904	0.631		15.9575	45.052	14.0768	-10.593		20.7186	53.249	18.7884	0.859		15.9575	45.052	14.0796	-10.267
20.7553	45.589	18.8236	0.601		15.9858	41.249	14.1017	-10.588		20.7553	45.589	18.8216	0.743		15.9858	41.249	14.1045	-10.265
20.7919	39.223	18.8569	0.554		16.014	38.24	14.1267	-10.582		20.7919	39.223	18.8549	0.683		16.014	38.24	14.1294	-10.263
20.8286	34.043	18.8901	0.438		16.0422	36.02	14.1516	-10.565		20.8286	34.043	18.8881	0.665		16.0422	36.02	14.1543	-10.252
20.8653	29.874	18.9234	0.302		16.0705	34.727	14.1765	-10.554		20.8653	29.874	18.9214	0.609		16.0705	34.727	14.1792	-10.252
20.9019	26.533	18.9566	0.244		16.0987	34.263	14.2014	-10.54		20.9019	26.533	18.9546	0.652		16.0987	34.263	14.2042	-10.251
20.9386	23.993	18.9899	0.235		16.127	34.812	14.2263	-10.52		20.9386	23.993	18.9879	0.694		16.127	34.812	14.2291	-10.246
20.9753	22.277	19.0232	0.194		16.1552	36.251	14.2512	-10.514		20.9753	22.277	19.0211	0.658		16.1552	36.251	14.254	-10.253
21.0119	21.128	19.0564	0.157		16.1835	38.71	14.2761	-10.502		21.0119	21.128	19.0544	0.66		16.1835	38.71	14.2789	-10.248
21.0486	20.56	19.0897	0.108		16.2117	41.998	14.3011	-10.491		21.0486	20.56	19.0877	0.63		16.2117	41.998	14.3039	-10.241
21.0853	20.497	19.1229	0.076		16.24	46.156	14.326	-10.485		21.0853	20.497	19.1209	0.611		16.24	46.156	14.3288	-10.244
21.122	20.879	19.1562	-0.004		16.2682	51.144	14.3509	-10.465		21.122	20.879	19.1542	0.701		16.2682	51.144	14.3537	-10.238
21.1586	21.353	19.1895	0.008		16.2964	56.692	14.3758	-10.45		21.1586	21.353	19.1874	0.738		16.2964	56.692	14.3786	-10.232
21.1953	21.893	19.2227	0.083		16.3247	62.666	14.4007	-10.438		21.1953	21.893	19.2207	0.726		16.3247	62.666	14.4035	-10.235
21.232	22.433	19.256	0.084		16.3529	68.736	14.4256	-10.42		21.232	22.433	19.2539	0.797		16.3529	68.736	14.4284	-10.229
21.2686	22.771	19.2892	0.136		16.3812	74.942	14.4505	-10.41		21.2686	22.771	19.2872	0.816		16.3812	74.942	14.4534	-10.226
21.3053	22.945	19.3225	0.179		16.4094	80.658	14.4755	-10.401		21.3053	22.945	19.3204	0.864		16.4094	80.658	14.4783	-10.227
21.342	22.844	19.3557	0.192		16.4377	86.019	14.5004	-10.381		21.342	22.844	19.3537	0.941		16.4377	86.019	14.5032	-10.216
21.3787	22.423	19.389	0.24		16.4659	90.404	14.5253	-10.37		21.3787	22.423	19.3869	1.076		16.4659	90.404	14.5281	-10.215
21.4153	21.524	19.4222	0.279		16.4941	94.113	14.5502	-10.357		21.4153	21.524	19.4202	1.162		16.4941	94.113	14.553	-10.214
21.452	20.401	19.4555	0.445		16.5224	96.493	14.5751	-10.339		21.452	20.401	19.4534	1.344		16.5224	96.493	14.578	-10.206
21.4887	19.117	19.4888	0.485		16.5506	97.976	14.6	-10.334		21.4887	19.117	19.4867	1.522		16.5506	97.976	14.6029	-10.211
21.5253	17.721	19.522	0.561		16.5789	98.079	14.625	-10.321		21.5253	17.721	19.52	1.764		16.5789	98.079	14.6278	-10.208
21.562	16.265	19.5553	0.607		16.6071	97.102	14.6499	-10.299		21.562	16.265	19.5532	2.063		16.6071	97.102	14.6527	-10.198
21.5987	14.808	19.5885	0.699		16.6354	95.056	14.6748	-10.288		21.5987	14.808	19.5865	2.294		16.6354	95.056	14.6776	-10.2
21.6353	13.466	19.6218	0.805		16.6636	91.962	14.6997	-10.268		21.6353	13.466	19.6197	2.666		16.6636	91.962	14.7026	-10.191
21.672	12.175	19.655	0.917		16.6918	88.159	14.7246	-10.25		21.672	12.175	19.653	2.919		16.6918	88.159	14.7275	-10.181
21.7087	11.213	19.6883	1.064		16.7201	83.58	14.7495	-10.241		21.7087	11.213	19.6862	3.29		16.7201	83.58	14.7524	-10.184
21.7453	10.296	19.7216	1.187		16.7483	78.514	14.7744	-10.218		21.7453	10.296	19.7195	3.553		16.7483	78.514	14.7773	-10.173
21.782	9.516	19.7548	1.17		16.7766	73.162	14.7994	-10.197		21.782	9.516	19.7527	3.897		16.7766	73.162	14.8022	-10.165
21.8187	8.96	19.7881	1.268		16.8048	67.49	14.8243	-10.178		21.8187	8.96	19.786	4.195		16.8048	67.49	14.8272	-10.163
21.8554	8.478	19.8213	1.303		16.8331	61.829	14.8492	-10.144		21.8554	8.478	19.8192	4.34		16.8331	61.829	14.8521	-10.148
21.892	8.086	19.8546	1.304		16.8613	56.255	14.8741	-10.123		21.892	8.086	19.8525	4.468		16.8613	56.255	14.877	-10.144
21.9287	7.713	19.8879	1.393		16.8895	50.792	14.899	-10.097		21.9287	7.713	19.8857	4.54		16.8895	50.792	14.9019	-10.137
21.9654	7.404	19.9211	1.374		16.9178	45.651	14.9239	-10.062		21.9654	7.404	19.919	4.518		16.9178	45.651	14.9268	-10.121
22.002	7.207	19.9544	1.417		16.946	40.66	14.9488	-10.034		22.002	7.207	19.9522	4.46		16.946	40.66	14.9518	-10.116
		19.9876	1.422		16.9743	36.245	14.9738	-9.998				19.9855	4.341		16.9743	36.245	14.9767	-10.104
		20.0209	1.341		17.0025	32.095	14.9987	-9.952				20.0188	4.222		17.0025	32.095	15.0016	-10.086
		20.0541	1.368		17.0308	28.444	15.0236	-9.92				20.052	4.002		17.0308	28.444	15.0265	-10.077
		20.0874	1.285		17.059	25.272	15.0485	-9.874				20.0853	3.726		17.059	25.272	15.0514	-10.06
		20.1207	1.283		17.0873	22.569	15.0734	-9.829				20.1185	3.538		17.0873	22.569	15.0763	-10.037
		20.1539	1.158		17.1155	20.638	15.0983	-9.79				20.1518	3.31		17.1155	20.638	15.1013	-10.025
		20.1872	1.125		17.1437	19.266	15.1233	-9.737				20.185	3.073		17.1437	19.266	15.1262	-10.003
		20.2204	1.038		17.172	18.745	15.1482	-9.691				20.2183	2.779		17.172	18.745	15.1511	-9.983
		20.2537	1.049		17.2002	19.134	15.1731	-9.644				20.2515	2.539		17.2002	19.134	15.176	-9.966
		20.2869	1.049		17.2285	20.548	15.198	-9.589				20.2848	2.319		17.2285	20.548	15.201	-9.941
		20.3202	0.961		17.2567	23.312	15.2229	-9.542				20.318	2.115		17.2567	23.312	15.2259	-9.922
		20.3535	0.85		17.285	27.324	15.2478	-9.493				20.3513	1.939		17.285	27.324	15.2508	-9.908
		20.3867	0.692		17.3132	32.984	15.2727	-9.435				20.3846	1.739		17.3132	32.984	15.2757	-9.889
		20.42	0.643		17.3414	40.187	15.2977	-9.389				20.4178	1.604		17.3414	40.187	15.3006	-9.878
		20.4532	0.556		17.3697	48.924	15.3226	-9.334				20.451	1.385		17.3697	48.924	15.3255	-9.861
		20.4865	0.38		17.3979	59.256	15.3475	-9.274				20.4843	1.239		17.3979	59.256	15.3505	-9.839
		20.5197	0.275		17.4262	70.753	15.3724	-9.223				20.5176	1.207		17.4262	70.753	15.3754	-9.831
		20.553	0.146		17.4544	83.29	15.3973	-9.163				20.5508	1.095		17.4544	83.29	15.4003	-9.815
		20.5863	0.018		17.4827	96.4	15.4222	-9.099				20.5841	0.991		17.4827	96.4	15.4252	-9.795
		20.6195	-0.11		17.5109	109.074	15.4471	-9.045				20.6173	0.912		17.5109	109.074	15.4502	-9.787
		20.6528	-0.208		17.5391	121.339	15.472	-8.972				20.6506	0.811		17.5391	121.339	15.4751	-9.768
		20.686	-0.204		17.5674	132.063	15.497	-8.89				20.6838	0.772		17.5674	132.063	15.5	-9.755
		20.7193	-0.231		17.5956	141.195	15.5219	-8.805				20.7171	0.73		17.5956	141.195	15.5249	-9.755
		20.7525	-0.34		17.6239	147.717	15.5468	-8.695				20.7503	0.616		17.6239	147.717	15.5498	-9.738
		20.7858	-0.424		17.6521	151.77	15.5717	-8.58				20.7836	0.569		17.6521	151.77	15.5747	-9.729
		20.8191	-0.415		17.6804	153.204	15.5966	-8.451				20.8168	0.525		17.6804	153.204	15.5997	-9.722
		20.8523	-0.62		17.7086	151.757	15.6215	-8.295				20.8501	0.519		17.7086	151.757	15.6246	-9.701
		20.8856	-0.555		17.7369	147.886	15.6465	-8.121				20.8834	0.491		17.7369	147.886	15.6495	-9.694
		20.9188	-0.587		17.7651	142.107	15.6714	-7.93				20.9166	0.43		17.7651	142.107	15.6744	-9.683
		20.9521	-0.672		17.7933	134.242	15.6963	-7.692				20.9499	0.407		17.7933	134.242	15.6993	-9.665
		20.9853	-0.657		17.8216	125.742	15.7212	-7.45				20.9831	0.416		17.8216	125.742	15.7243	-9.664
		21.0186	-0.671		17.8498	115.728	15.7461	-7.171				21.0164	0.508		17.8498	115.728	15.7492	-9.651
		21.0519	-0.688		17.8781	106.046	15.771	-6.862				21.0496	0.482		17.8781	106.046	15.7741	-9.641
		21.0851	-0.774		17.9063	95.651	15.7959	-6.534				21.0829	0.471		17.9063	95.651	15.799	-9.64
		21.1184	-0.717		17.9346	86.044	15.8209	-6.164				21.1161	0.454		17.9346	86.044	15.8239	-9.628
		21.1516	-0.756		17.9628	76.372	15.8458	-5.771				21.1494	0.459		17.9628	76.372	15.8489	-9.616
		21.1849	-0.747		17.991	67.423	15.8707	-5.366				21.1826	0.501		17.991	67.423	15.8738	-9.614
		21.2181	-0.815		18.0193	59.224	15.8956	-4.916				21.2159	0.468		18.0193	59.224	15.8987	-9.599
		21.2514	-0.792		18.0475	51.661	15.9205	-4.434				21.2491	0.386		18.0475	51.661	15.9236	-9.588
		21.2847	-0.646		18.0758	44.86	15.9454	-3.962				21.2824	0.383		18.0758	44.86	15.9485	-9.587
		21.3179	-0.661		18.104	38.768	15.9703	-3.422				21.3157	0.349		18.104	38.768	15.9735	-9.577
		21.3512	-0.639		18.1323	33.369	15.9953	-2.898				21.3489	0.277		18.1323	33.369	15.9984	-9.575
		21.3844	-0.646		18.1605	28.585	16.0202	-2.314				21.3822	0.301		18.1605	28.585	16.0233	-9.575
		21.4177	-0.693		18.1887	24.431	16.0451	-1.712				21.4154	0.279		18.1887	24.431	16.0482	-9.566
		21.4509	-0.682		18.217	20.865	16.07	-1.082				21.4487	0.31		18.217	20.865	16.0731	-9.568
		21.4842	-0.708		18.2452	17.781	16.0949	-0.407				21.4819	0.259		18.2452	17.781	16.0981	-9.568
		21.5175	-0.711		18.2735	15.238	16.1198	0.286				21.5152	0.254		18.2735	15.238	16.123	-9.555
		21.5507	-0.804		18.3017	13.096	16.1447	1.026				21.5484	0.247		18.3017	13.096	16.1479	-9.549
		21.584	-0.858		18.33	11.321	16.1697	1.825				21.5817	0.226		18.33	11.321	16.1728	-9.53
		21.6172	-0.841		18.3582	9.872	16.1946	2.663				21.6149	0.177		18.3582	9.872	16.1977	-9.505
		21.6505	-0.778		18.3864	8.707	16.2195	3.555				21.6482	0.12		18.3864	8.707	16.2227	-9.479
		21.6837	-0.807		18.4147	7.778	16.2444	4.545				21.6814	0.116		18.4147	7.778	16.2476	-9.427
		21.717	-0.857		18.4429	7.027	16.2693	5.581				21.7147	0.138		18.4429	7.027	16.2725	-9.345
		21.7503	-0.877		18.4712	6.44	16.2942	6.749				21.7479	0.131		18.4712	6.44	16.2974	-9.235
		21.7835	-0.903		18.4994	5.958	16.3192	7.962				21.7812	0.158		18.4994	5.958	16.3223	-9.058
		21.8168	-0.913		18.5277	5.601	16.3441	9.36				21.8145	0.172		18.5277	5.601	16.3472	-8.826
		21.85	-0.841		18.5559	5.318	16.369	10.786				21.8477	0.157		18.5559	5.318	16.3722	-8.481
		21.8833	-0.932		18.5842	5.175	16.3939	12.451				21.881	0.098		18.5842	5.175	16.3971	-7.998
		21.9166	-0.956		18.6124	5.177	16.4188	14.194				21.9142	0.124		18.6124	5.177	16.422	-7.351
		21.9498	-0.968		18.6406	5.428	16.4437	16.047				21.9475	0.166		18.6406	5.428	16.4469	-6.457
		21.9831	-0.943		18.6689	6.034	16.4686	18.123				21.9807	0.116		18.6689	6.034	16.4718	-5.287
					18.6971	7.176	16.4936	20.203							18.6971	7.176	16.4968	-3.731
					18.7254	9.043	16.5185	22.431							18.7254	9.043	16.5217	-1.696
					18.7536	11.934	16.5434	24.738							18.7536	11.934	16.5466	0.817
					18.7819	16.084	16.5683	27.058							18.7819	16.084	16.5715	3.923
					18.8101	21.944	16.5932	29.45							18.8101	21.944	16.5965	7.727
					18.8383	29.763	16.6181	31.925							18.8383	29.763	16.6214	12.148
					18.8666	39.716	16.643	34.202							18.8666	39.716	16.6463	17.51
					18.8948	52.18	16.668	36.623							18.8948	52.18	16.6712	23.219
					18.9231	66.402	16.6929	38.861							18.9231	66.402	16.6961	30.017
					18.9513	82.797	16.7178	41.039							18.9513	82.797	16.7211	37.141
					18.9796	100.488	16.7427	43.14							18.9796	100.488	16.746	44.739
					19.0078	119.058	16.7676	44.967							19.0078	119.058	16.7709	52.608
					19.036	136.994	16.7925	46.69							19.036	136.994	16.7958	60.585
					19.0643	153.938	16.8175	48.156							19.0643	153.938	16.8207	68.454
					19.0925	168.919	16.8424	49.4							19.0925	168.919	16.8456	75.792
					19.1208	180.338	16.8673	50.339							19.1208	180.338	16.8706	82.409
					19.149	188.698	16.8922	50.993							19.149	188.698	16.8955	88.226
					19.1773	192.688	16.9171	51.283							19.1773	192.688	16.9204	92.927
					19.2055	193.003	16.942	51.244							19.2055	193.003	16.9453	96.406
					19.2338	189.736	16.9669	50.867							19.2338	189.736	16.9702	98.675
					19.262	182.916	16.9918	50.076							19.262	182.916	16.9952	99.367
					19.2902	174.063	17.0168	49.004							19.2902	174.063	17.0201	98.797
					19.3185	162.475	17.0417	47.556							19.3185	162.475	17.045	96.919
					19.3467	149.954	17.0666	45.764							19.3467	149.954	17.0699	93.777
					19.375	136.799	17.0915	43.794							19.375	136.799	17.0948	89.591
					19.4032	123.335	17.1164	41.451							19.4032	123.335	17.1198	84.718
					19.4315	110.326	17.1413	38.994							19.4315	110.326	17.1447	78.959
					19.4597	97.589	17.1663	36.417							19.4597	97.589	17.1696	72.814
					19.4879	85.843	17.1912	33.682							19.4879	85.843	17.1945	66.479
					19.5162	74.925	17.2161	30.947							19.5162	74.925	17.2194	60.041
					19.5444	64.988	17.241	28.193							19.5444	64.988	17.2444	53.635
					19.5727	56.197	17.2659	25.347							19.5727	56.197	17.2693	47.573
					19.6009	48.327	17.2908	22.783							19.6009	48.327	17.2942	41.568
					19.6292	41.498	17.3157	20.129							19.6292	41.498	17.3191	36.278
					19.6574	35.509	17.3407	17.662							19.6574	35.509	17.344	31.047
					19.6856	30.495	17.3656	15.339							19.6856	30.495	17.369	26.561
					19.7139	26.217	17.3905	13.074							19.7139	26.217	17.3939	22.266
					19.7421	22.682	17.4154	11.098							19.7421	22.682	17.4188	18.457
					19.7704	19.819	17.4403	9.158							19.7704	19.819	17.4437	15.142
					19.7986	17.531	17.4652	7.433							19.7986	17.531	17.4686	12.048
					19.8269	15.927	17.4901	5.804							19.8269	15.927	17.4935	9.438
					19.8551	14.778	17.5151	4.352							19.8551	14.778	17.5185	7.108
					19.8834	14.136	17.54	3.014							19.8834	14.136	17.5434	5.053
					19.9116	13.905	17.5649	1.807							19.9116	13.905	17.5683	3.262
					19.9398	14.004	17.5898	0.722							19.9398	14.004	17.5932	1.714
					19.9681	14.406	17.6147	-0.289							19.9681	14.406	17.6181	0.307
					19.9963	14.964	17.6396	-1.188							19.9963	14.964	17.6431	-0.826
					20.0246	15.627	17.6645	-1.97							20.0246	15.627	17.668	-1.872
					20.0528	16.285	17.6895	-2.709							20.0528	16.285	17.6929	-2.736
					20.0811	16.833	17.7144	-3.363							20.0811	16.833	17.7178	-3.476
					20.1093	17.228	17.7393	-3.93							20.1093	17.228	17.7428	-4.099
					20.1375	17.391	17.7642	-4.463							20.1375	17.391	17.7677	-4.608
					20.1658	17.292	17.7891	-4.901							20.1658	17.292	17.7926	-5.033
					20.194	16.942	17.814	-5.322							20.194	16.942	17.8175	-5.361
					20.2223	16.304	17.839	-5.692							20.2223	16.304	17.8424	-5.631
					20.2505	15.442	17.8639	-6.011							20.2505	15.442	17.8673	-5.826
					20.2788	14.368	17.8888	-6.307							20.2788	14.368	17.8923	-5.975
					20.307	13.115	17.9137	-6.57							20.307	13.115	17.9172	-6.079
					20.3352	11.783	17.9386	-6.792							20.3352	11.783	17.9421	-6.15
					20.3635	10.353	17.9635	-7.01							20.3635	10.353	17.967	-6.201
					20.3917	8.899	17.9884	-7.195							20.3917	8.899	17.9919	-6.234
					20.42	7.432	18.0134	-7.356							20.42	7.432	18.0169	-6.255
					20.4482	5.995	18.0383	-7.517							20.4482	5.995	18.0418	-6.284
					20.4765	4.617	18.0632	-7.649							20.4765	4.617	18.0667	-6.31
					20.5047	3.258	18.0881	-7.777							20.5047	3.258	18.0916	-6.344
					20.5329	2.052	18.113	-7.892							20.5329	2.052	18.1165	-6.401
					20.5612	0.865	18.1379	-7.995							20.5612	0.865	18.1415	-6.463
					20.5894	-0.175	18.1628	-8.092							20.5894	-0.175	18.1664	-6.553
					20.6177	-1.178	18.1878	-8.185							20.6177	-1.178	18.1913	-6.662
					20.6459	-2.035	18.2127	-8.269							20.6459	-2.035	18.2162	-6.776
					20.6742	-2.853	18.2376	-8.352							20.6742	-2.853	18.2411	-6.908
					20.7024	-3.541	18.2625	-8.433							20.7024	-3.541	18.2661	-7.061
					20.7307	-4.18	18.2874	-8.504							20.7307	-4.18	18.291	-7.209
					20.7589	-4.715	18.3123	-8.581							20.7589	-4.715	18.3159	-7.388
					20.7871	-5.153	18.3373	-8.653							20.7871	-5.153	18.3408	-7.563
					20.8154	-5.493	18.3622	-8.719							20.8154	-5.493	18.3657	-7.737
					20.8436	-5.727	18.3871	-8.791							20.8436	-5.727	18.3907	-7.929
					20.8719	-5.841	18.412	-8.857							20.8719	-5.841	18.4156	-8.098
					20.9001	-5.823	18.4369	-8.917							20.9001	-5.823	18.4405	-8.271
					20.9284	-5.648	18.4618	-8.989							20.9284	-5.648	18.4654	-8.44
					20.9566	-5.321	18.4867	-9.052							20.9566	-5.321	18.4903	-8.597
					20.9848	-4.824	18.5116	-9.118							20.9848	-4.824	18.5153	-8.744
					21.0131	-4.171	18.5366	-9.193							21.0131	-4.171	18.5402	-8.89
					21.0413	-3.396	18.5615	-9.257							21.0413	-3.396	18.5651	-9.017
					21.0696	-2.502	18.5864	-9.326							21.0696	-2.502	18.59	-9.144
					21.0978	-1.556	18.6113	-9.398							21.0978	-1.556	18.6149	-9.258
					21.1261	-0.589	18.6362	-9.46							21.1261	-0.589	18.6398	-9.358
					21.1543	0.364	18.6611	-9.534							21.1543	0.364	18.6648	-9.452
					21.1825	1.195	18.6861	-9.601							21.1825	1.195	18.6897	-9.541
					21.2108	1.93	18.711	-9.66							21.2108	1.93	18.7146	-9.617
					21.239	2.446	18.7359	-9.732							21.239	2.446	18.7395	-9.693
					21.2673	2.78	18.7608	-9.791							21.2673	2.78	18.7645	-9.763
					21.2955	2.888	18.7857	-9.847							21.2955	2.888	18.7894	-9.817
					21.3238	2.771	18.8106	-9.914							21.3238	2.771	18.8143	-9.879
					21.352	2.461	18.8355	-9.967							21.352	2.461	18.8392	-9.925
					21.3803	1.928	18.8605	-10.018							21.3803	1.928	18.8641	-9.964
					21.4085	1.249	18.8854	-10.075							21.4085	1.249	18.8891	-10.014
					21.4367	0.454	18.9103	-10.114							21.4367	0.454	18.914	-10.048
					21.465	-0.432	18.9352	-10.158							21.465	-0.432	18.9389	-10.085
					21.4932	-1.344	18.9601	-10.199							21.4932	-1.344	18.9638	-10.122
					21.5215	-2.298	18.985	-10.231							21.5215	-2.298	18.9887	-10.145
					21.5497	-3.215	19.0099	-10.263							21.5497	-3.215	19.0136	-10.169
					21.578	-4.096	19.0349	-10.288							21.578	-4.096	19.0386	-10.19
					21.6062	-4.907	19.0598	-10.301							21.6062	-4.907	19.0635	-10.205
					21.6344	-5.648	19.0847	-10.323							21.6344	-5.648	19.0884	-10.227
					21.6627	-6.306	19.1096	-10.335							21.6627	-6.306	19.1133	-10.243
					21.6909	-6.873	19.1345	-10.335							21.6909	-6.873	19.1382	-10.253
					21.7192	-7.367	19.1594	-10.348							21.7192	-7.367	19.1632	-10.271
					21.7474	-7.784	19.1843	-10.34							21.7474	-7.784	19.1881	-10.278
					21.7757	-8.13	19.2093	-10.329							21.7757	-8.13	19.213	-10.282
					21.8039	-8.42	19.2342	-10.324							21.8039	-8.42	19.2379	-10.295
					21.8321	-8.652	19.2591	-10.31							21.8321	-8.652	19.2628	-10.299
					21.8604	-8.837	19.284	-10.292							21.8604	-8.837	19.2878	-10.308
					21.8886	-8.996	19.3089	-10.278							21.8886	-8.996	19.3127	-10.321
					21.9169	-9.119	19.3338	-10.245							21.9169	-9.119	19.3376	-10.322
					21.9451	-9.225	19.3588	-10.212							21.9451	-9.225	19.3625	-10.328
					21.9734	-9.32	19.3837	-10.176							21.9734	-9.32	19.3874	-10.335
					22.0016	-9.397	19.4086	-10.133							22.0016	-9.397	19.4124	-10.333
							19.4335	-10.094									19.4373	-10.34
							19.4584	-10.049									19.4622	-10.342
							19.4833	-9.993									19.4871	-10.335
							19.5082	-9.944									19.512	-10.338
							19.5331	-9.887									19.537	-10.332
							19.5581	-9.824									19.5619	-10.326
							19.583	-9.771									19.5868	-10.321
							19.6079	-9.703									19.6117	-10.31
							19.6328	-9.637									19.6366	-10.293
							19.6577	-9.58									19.6616	-10.286
							19.6826	-9.513									19.6865	-10.269
							19.7076	-9.458									19.7114	-10.257
							19.7325	-9.411									19.7363	-10.248
							19.7574	-9.355									19.7612	-10.232
							19.7823	-9.312									19.7862	-10.217
							19.8072	-9.272									19.8111	-10.203
							19.8321	-9.23									19.836	-10.184
							19.8571	-9.205									19.8609	-10.178
							19.882	-9.18									19.8858	-10.174
							19.9069	-9.162									19.9108	-10.168
							19.9318	-9.163									19.9357	-10.171
							19.9567	-9.161									19.9606	-10.17
							19.9816	-9.164									19.9855	-10.171
							20.0065	-9.184									20.0104	-10.191
							20.0314	-9.196									20.0354	-10.202
							20.0564	-9.217									20.0603	-10.212
							20.0813	-9.25									20.0852	-10.23
							20.1062	-9.274									20.1101	-10.232
							20.1311	-9.316									20.135	-10.246
							20.156	-9.358									20.1599	-10.264
							20.1809	-9.396									20.1849	-10.269
							20.2059	-9.445									20.2098	-10.286
							20.2308	-9.491									20.2347	-10.298
							20.2557	-9.534									20.2596	-10.3
							20.2806	-9.587									20.2845	-10.319
							20.3055	-9.637									20.3095	-10.327
							20.3304	-9.685									20.3344	-10.332
							20.3553	-9.751									20.3593	-10.348
							20.3803	-9.808									20.3842	-10.353
							20.4052	-9.87									20.4092	-10.359
							20.4301	-9.939									20.4341	-10.372
							20.455	-10									20.459	-10.376
							20.4799	-10.074									20.4839	-10.382
							20.5048	-10.147									20.5088	-10.396
							20.5297	-10.214									20.5337	-10.401
							20.5547	-10.285									20.5587	-10.413
							20.5796	-10.352									20.5836	-10.419
							20.6045	-10.408									20.6085	-10.416
							20.6294	-10.473									20.6334	-10.424
							20.6543	-10.524									20.6583	-10.422
							20.6792	-10.571									20.6833	-10.423
							20.7041	-10.622									20.7082	-10.435
							20.7291	-10.659									20.7331	-10.44
							20.754	-10.692									20.758	-10.445
							20.7789	-10.733									20.7829	-10.454
							20.8038	-10.755									20.8079	-10.454
							20.8287	-10.782									20.8328	-10.454
							20.8536	-10.808									20.8577	-10.461
							20.8786	-10.817									20.8826	-10.458
							20.9035	-10.836									20.9075	-10.461
							20.9284	-10.85									20.9325	-10.467
							20.9533	-10.854									20.9574	-10.462
							20.9782	-10.87									20.9823	-10.467
							21.0031	-10.877									21.0072	-10.471
							21.028	-10.875									21.0321	-10.467
							21.0529	-10.89									21.0571	-10.473
							21.0779	-10.892									21.082	-10.47
							21.1028	-10.892									21.1069	-10.465
							21.1277	-10.902									21.1318	-10.469
							21.1526	-10.9									21.1567	-10.466
							21.1775	-10.899									21.1817	-10.467
							21.2024	-10.902									21.2066	-10.474
							21.2274	-10.899									21.2315	-10.47
							21.2523	-10.904									21.2564	-10.47
							21.2772	-10.909									21.2813	-10.471
							21.3021	-10.911									21.3062	-10.465
							21.327	-10.912									21.3312	-10.471
							21.3519	-10.913									21.3561	-10.475
							21.3768	-10.908									21.381	-10.472
							21.4018	-10.916									21.4059	-10.479
							21.4267	-10.92									21.4308	-10.479
							21.4516	-10.916									21.4558	-10.474
							21.4765	-10.922									21.4807	-10.481
							21.5014	-10.919									21.5056	-10.477
							21.5263	-10.915									21.5305	-10.474
							21.5512	-10.922									21.5555	-10.484
							21.5762	-10.918									21.5804	-10.481
							21.6011	-10.923									21.6053	-10.478
							21.626	-10.932									21.6302	-10.482
							21.6509	-10.924									21.6551	-10.478
							21.6758	-10.925									21.68	-10.482
							21.7007	-10.927									21.705	-10.488
							21.7257	-10.927									21.7299	-10.483
							21.7506	-10.939									21.7548	-10.486
							21.7755	-10.948									21.7797	-10.491
							21.8004	-10.949									21.8046	-10.482
							21.8253	-10.959									21.8296	-10.492
							21.8502	-10.96									21.8545	-10.49
							21.8751	-10.955									21.8794	-10.484
							21.9001	-10.966									21.9043	-10.488
							21.925	-10.965									21.9292	-10.483
							21.9499	-10.967									21.9542	-10.481
							21.9748	-10.977									21.9791	-10.487
							21.9997	-10.973

## Sheet: Supplementary Figure 3
Supplementary Figure 3a							Supplementary Figure 3b									Supplementary Figure 3c							Supplementary Figure 3d							Supplementary Figure 3e								Supplementary Figure 3f
DL-glyceraldehyde							dihydroxyacetone									pH							temperature							temperature stability Saci_1117								temperature stability Saci_2033
Saci_1117			Saci_2033				Saci_1117			Saci_2033						Saci_1117	Relative specific activity [%]		Saci_2033	Relative specific activity [%]			Saci_1117	Specific activity [U/mg]		Saci_2033	Specific activity [U/mg]				Relative specific activity [%]								Relative specific activity [%]
concentration	average	SD	concentration	average	SD		concentration	average	SD	concentration	average	SD				pH	average	SD	pH	average	SD		Temperature [°C]	Average	SD	Temperature [°C]	Average	SD			70°C		80°C		90°				70°C		80°C		90°
20	30.8199	1.66738	20	62.0257	1.99435		20	135.07	7.23532	20	129.818	5.78218				5	4.37916	0.101609	5	0	0		60	70.1533	9.4722	60	220.32	36.6358		Time [h]	Average	SD	Average	SD	Average	SD		Time [h]	Average	SD	Average	SD	Average	SD
10	32.9957	1.07252	15	63.3869	3.10457		10	97.0847	5.02167	15	128.081	10.252				6	21.0865	1.11108	6	87.8568	3.20823		70	110.582	24.0841	70	302.48	14.4913		0	100	1.04036	100	0.84945	100	0.84945		0	100	3.80519	100	3.80519	100	3.80519
5	31.3398	3.42313	10	59.2926	2.48256		7.5	79.5713	6.05641	10	105.831	0.873115				6.5	79.0355	2.61765	6.5	100	0.763953		75	167.476	11.1209	75	339.68	7.24961		1	95.174	4.53408	94.2152	3.88644	81.6977	9.65731		1	94	7.60724	68.1771	1.873	0	0
3	23.5745	1.51743	7.5	53.955	4.26127		5	60.8789	3.31195	7.5	92.0043	10.3584				7	100	7.25027	7	92.1632	3.03822		80	165.862	17.9578	80	314.427	12.2743		3	92.5886	3.62629	95.788	2.3545	77.8951	3.01267		3	96.5417	8.0693	20.1562	2.26142	0	0
2	17.3901	1.18168	5	53.7513	1.25044		3	41.597	0.994361	4	85.3805	6.46777				7.5	97.1508	2.32364	7.5	77.2325	10.2683									6	83.5075	0.84705	87.5794	1.23948	62.8892	1.54007		6	84.6771	11.3203	12.349	0.36329	0	0
1.5	13.1511	1.58317	3	46.3558	4.30128		2	31.8328	0.432592	3	71.5434	4.14242				8	70.9867	4.842	8	32.2901	3.81248									24	72.1319	4.72063	70.6237	1.87588	36.4106	0.58737			0	0
1	9.26581	1.54394	2	39.3783	0.964809		1	15.8092	0.933215	2	43.0761	3.14
0.5	5.13076	0.33603	1	25.7342	5.30306		0	0	0	1	30.4448	2.05953
0	0	0	0.5	17.717	0.752542					0.5	14.8499	1.06162
			0.25	8.23687	1.11968					0	0	0
			0	0	0
raw
1117							Saci_1117									1117			2033					Saci_1117							70°C							70°C
concentration	1	2	3				concentration	1	2	3														Temperature [°C]	1	2	3				Time [h]	1	2	3				Time [h]	1	2	3
20	32.3633	29.0514	31.045				20	135.177	127.781	142.251						pH	replicate	Relative specific activity [%]	pH	replicate	Relative specific activity [%]			60	59.24	76.24	74.98				0	100.248	98.8581	100.894				0	95.8438	103.312	100.844
10	33.3119	31.8006	33.8746				10	102.476	92.5402	96.2379						5	1	4.49002	5	1	0			70	129.503	118.772	83.4709				1	89.9386	97.824	97.7593				1	90.7812	88.5312	102.688
5	35.1608	28.5531	30.3055				7.5	80	73.3119	85.4019							2	4.29047		2	0			75	178.907	156.693	166.827				3	88.4197	94.3337	95.0124				3	95.4688	89.0625	105.094
3	24.8875	21.9132	23.9228				5	57.5563	60.9003	64.1801							3	4.35698		3	0			80	177.429	174.984	145.175				6	84.2185	83.7337	82.5703				6	97.6562	76.8438	79.5312
2	18.6977	16.3987	17.074				3	42.701	40.7717	41.3183						6	1	22.0843	6	1	85.1778										24	68.9971	69.8373	77.5611
1.5	12.5241	11.9775	14.9518				2	31.7042	31.4791	32.3151							2	21.286		2	86.9805
1	10.4662	7.52412	9.80707				1	16.6238	14.791	16.0129							3	19.8891		3	91.4121			Saci_2033							80°C							80°C
0.5	5.32154	4.74277	5.32797				0	0	0	0						6.5	1	76.0976	6.5	1	100.225			Temperature [°C]	1	2	3				Time [h]	1	2	3				Time [h]	1	2	3
0	0	0	0														2	81.1197		2	100.626			60	223.04	255.52	182.4				0	100.248	98.8581	100.894				0	95.8438	103.312	100.844
																	3	79.8891		3	99.1487			70	290.64	298.16	318.64				1	90.0032	94.9801	97.6624				1	68.4375	66.1875	69.9062
																7	1	105.665	7	1	89.6595			75	336.32	334.72	348				3	93.0734	97.0161	97.2746				3	17.5469	21.375	21.5469
Saci_2033							Saci_2033										2	102.506		2	91.2869			80	300.4	323.2	319.68				6	88.9044	86.4484	87.3855				6	11.9844	12.7109	12.3516
concentration	1	2	3				concentration	1	2	3							3	91.8293		3	95.5433										24	72.7782	69.3526	69.7404
20	60.0643	61.9614	64.0514				20	130.997	123.537	134.92						7.5	1	95.5211	7.5	1	87.356
15	63.5048	60.2251	66.4309				15	137.878	117.428	128.939							2	99.8115		2	66.8252										90°C							90°C
10	57.717	62.1543	58.0064				10	106.367	106.302	104.823							3	96.1197		3	77.5163										Time [h]	1	2	3				Time [h]	1	2	3
7.5	58.2637	49.7428	53.8585				7.5	90.9968	102.83	82.1865						8	1	75.7317	8	1	36.3545										0	100.248	98.8581	100.894				0	95.8438	103.312	100.844
5	52.4116	53.955	54.8875				4	78.4887	86.3344	91.3183							2	71.1752		2	28.7932										1	70.5483	87.0947	87.4502				1	0	0	0
3	43.6977	44.0514	51.3183				3	73.5048	66.7846	74.3408							3	66.0532		3	31.7226										3	74.4587	80.0819	79.1447				3	0	0	0
2	40.2251	38.328	39.582				2	43.2797	46.1093	39.8392																					6	63.7294	63.8263	61.1117				6	0	0	0
1	19.6141	28.9711	28.6174				1	28.2797	30.6752	32.3794																					24	35.9367	36.2275	37.0678
0.5	16.8489	18.119	18.1833				0.5	13.8746	14.6945	15.9807
0.25	7.44373	7.7492	9.51768				0	0	0	0
0	0	0	0

## Sheet: Supplementary Figure 4
Supplementary Figure 4A						Supplementary Figure 4B						Supplementary Figure 4C						Supplementary Figure 4D
	Relative Specific activity [%]						Relative Specific activity [%]					Saci_1117	Relative Specific activity [%]					Saci_2033	Relative Specific activity [%]
Saci_1117	ATP	GTP	CTP	Phosphoenolpyruvat		Saci_2033	ATP	GTP	CTP	Phosphoenolpyruvat		Fructose-1,6-bisphosphate [mM]	0	0.1	0.5	1		Fructose-1,6-bisphosphate [mM]	0	0.1	0.5	1
1	98.1736	8.9645	5.08854	0		1	102.269	18.6009	45.5643	0		1	104.059	105.977	98.8525	110.841		1	114.364	97.4329	110.994	104.723
2	97.6018	8.52617	5.47923	0		2	100.64	24.4037	45.9569	0		2	91.1115	98.0305	99.8801	101.593		2	87.9483	94.1407	93.1217	97.7464
3	104.225	7.81386	4.3953	0		3	97.0913	19.6044	50.5526	0		3	106.388	100.154	96.5234	112.759		3	93.9839	120.635	112.483	115.07
												4	98.4415	94.6052	90.2209	102.826		4	103.704	95.7084	94.8462	87.9483

## Sheet: Supplementary Figure 5
Supplementary Figure 5C/E
	Absorption
Time [min]	Calibration	Saci_1118	Saci_2032
0	3.079	0.003	-0.006
0.03994	0.003	-0.03	0.007
0.07987	-0.008	-0.019	0.006
0.11981	0.069	0.01	0.253
0.15975	0.01	-0.01	0.471
0.19968	0.06	0.079	0.458
0.23962	0.388	-0.106	0.299
0.27956	0.393	0.026	0.197
0.3195	0.321	0.411	0.138
0.35943	0.306	0.466	0.106
0.39937	0.243	0.259	0.084
0.43931	0.22	0.251	0.072
0.47924	0.124	0.197	0.06
0.51918	0.165	0.155	0.047
0.55912	0.114	0.206	0.04
0.59905	0.179	0.259	0.041
0.63899	0.194	0.292	0.041
0.67893	0.149	0.235	0.033
0.71886	0.083	0.304	0.028
0.7588	0.193	0.248	0.027
0.79874	0.208	0.209	0.023
0.83867	0.156	0.211	0.021
0.87861	0.154	0.147	0.022
0.91855	0.137	0.18	0.021
0.95849	0.204	0.126	0.025
0.99842	0.229	0.055	0.022
1.03836	0.262	0.082	0.019
1.0783	0.256	0.107	0.021
1.11823	0.227	0.122	0.021
1.15817	0.253	0.161	0.019
1.19811	0.216	0.084	0.018
1.23804	0.214	0.153	0.015
1.27798	0.204	0.112	0.013
1.31792	0.154	0.152	0.013
1.35785	0.174	0.184	0.018
1.39779	0.187	0.225	0.016
1.43773	0.117	0.219	0.015
1.47766	0.166	0.239	0.013
1.5176	0.193	0.272	0.016
1.55754	0.165	0.284	0.016
1.59748	0.21	0.326	0.013
1.63741	0.186	0.381	0.013
1.67735	0.183	0.324	0.017
1.71729	0.191	0.368	0.018
1.75722	0.169	0.378	0.013
1.79716	0.221	0.423	0.011
1.8371	0.219	0.384	0.014
1.87703	0.19	0.367	0.016
1.91697	0.219	0.24	0.019
1.95691	0.285	0.269	0.018
1.99684	0.254	0.272	0.013
2.03678	0.277	0.295	0.012
2.07672	0.312	0.317	0.017
2.11665	0.259	0.278	0.018
2.15659	0.307	0.304	0.015
2.19653	0.343	0.333	0.011
2.23647	0.334	0.369	0.011
2.2764	0.314	0.315	0.011
2.31634	0.265	0.285	0.012
2.35628	0.282	0.293	0.01
2.39621	0.338	0.32	0.011
2.43615	0.337	0.356	0.011
2.47609	0.372	0.348	0.016
2.51602	0.308	0.331	0.012
2.55596	0.36	0.407	0.012
2.5959	0.339	0.476	0.016
2.63583	0.334	0.516	0.016
2.67577	0.296	0.368	0.015
2.71571	0.38	0.571	0.017
2.75564	0.365	0.546	0.016
2.79558	0.332	0.556	0.014
2.83552	0.342	0.617	0.012
2.87546	0.344	0.464	0.013
2.91539	0.327	0.436	0.012
2.95533	0.34	0.409	0.01
2.99527	0.395	0.448	0.011
3.0352	0.476	0.479	0.006
3.07514	0.47	0.461	0.005
3.11508	0.48	0.528	0.008
3.15501	0.396	0.474	0.009
3.19495	0.458	0.435	0.009
3.23489	0.465	0.463	0.007
3.27482	0.422	0.437	0.007
3.31476	0.435	0.484	0.006
3.3547	0.417	0.439	0.006
3.39463	0.38	0.494	0.009
3.43457	0.445	0.49	0.012
3.47451	0.394	0.515	0.012
3.51445	0.477	0.506	0.008
3.55438	0.484	0.472	0.011
3.59432	0.44	0.522	0.013
3.63426	0.392	0.64	0.012
3.67419	0.482	0.584	0.008
3.71413	0.502	0.54	0.008
3.75407	0.5	0.586	0.007
3.794	0.513	0.581	0.009
3.83394	0.52	0.629	0.009
3.87388	0.507	0.534	0.01
3.91381	0.531	0.568	0.008
3.95375	0.495	0.59	0.005
3.99369	0.563	0.587	0.006
4.03362	0.554	0.612	0.006
4.07356	0.581	0.614	0.004
4.1135	0.579	0.693	0
4.15344	0.568	0.62	0
4.19337	0.592	0.61	0.004
4.23331	0.59	0.634	0.007
4.27325	0.605	0.66	0.009
4.31318	0.519	0.62	0.006
4.35312	0.515	0.608	0.003
4.39306	0.505	0.612	0.004
4.43299	0.584	0.659	0.008
4.47293	0.572	0.707	0.011
4.51287	0.556	0.705	0.013
4.5528	0.47	0.708	0.01
4.59274	0.553	0.65	0.007
4.63268	0.56	0.73	0.003
4.67261	0.572	0.797	0.003
4.71255	0.602	0.831	0.004
4.75249	0.622	0.783	0.007
4.79243	0.627	0.869	0.009
4.83236	0.578	0.823	0.007
4.8723	0.615	0.874	0.008
4.91224	0.637	0.755	0.008
4.95217	0.629	0.752	0.011
4.99211	0.561	0.696	0.009
5.03205	0.648	0.662	0.006
5.07198	0.707	0.705	0.004
5.11192	0.762	0.709	0.005
5.15186	0.711	0.688	0.007
5.19179	0.728	0.773	0.005
5.23173	0.777	0.732	-0.001
5.27167	0.726	0.741	0.001
5.3116	0.737	0.758	0.002
5.35154	0.693	0.743	0.003
5.39148	0.615	0.758	0.004
5.43142	0.643	0.868	0
5.47135	0.686	0.796	-0.002
5.51129	0.585	0.872	-0.001
5.55123	0.688	0.822	-0.001
5.59116	0.682	0.784	0.001
5.6311	0.663	0.822	0.004
5.67104	0.637	0.918	0.002
5.71097	0.687	0.961	0.003
5.75091	0.683	0.913	0.001
5.79085	0.738	0.986	0.003
5.83078	0.664	0.984	0.002
5.87072	0.79	1.007	0.007
5.91066	0.702	0.944	0.007
5.95059	0.702	1.017	0.004
5.99053	0.678	0.929	0.001
6.03047	0.745	0.912	0.002
6.07041	0.664	0.863	0.005
6.11034	0.837	0.876	0.006
6.15028	0.746	0.924	0.006
6.19022	0.751	0.911	0.005
6.23015	0.807	0.978	0.005
6.27009	0.812	0.909	0.006
6.31003	0.807	0.887	0.01
6.34996	0.739	0.909	0.009
6.3899	0.795	0.937	0.012
6.42984	0.754	1.022	0.019
6.46977	0.76	0.948	0.019
6.50971	0.803	1.016	0.021
6.54965	0.794	0.98	0.024
6.58958	0.743	0.964	0.027
6.62952	0.783	0.996	0.025
6.66946	0.763	0.999	0.025
6.7094	0.819	1.19	0.025
6.74933	0.821	1.086	0.023
6.78927	0.845	1.143	0.027
6.82921	0.862	1.114	0.036
6.86914	0.877	1.106	0.045
6.90908	0.908	1.172	0.05
6.94902	0.89	1.169	0.056
6.98895	0.85	1.091	0.061
7.02889	0.898	1.008	0.062
7.06883	0.868	1.005	0.072
7.10876	1.028	0.966	0.084
7.1487	0.978	1.004	0.092
7.18864	1.008	1.036	0.099
7.22857	0.985	1.029	0.105
7.26851	0.956	1.022	0.116
7.30845	0.991	1.069	0.132
7.34839	0.924	1.023	0.145
7.38832	0.891	1.031	0.149
7.42826	0.839	1.058	0.155
7.4682	0.914	1.086	0.163
7.50813	0.923	1.046	0.169
7.54807	0.903	1.1	0.168
7.58801	1.003	1.174	0.169
7.62794	1.003	1.179	0.166
7.66788	1.097	1.293	0.158
7.70782	1.163	1.445	0.15
7.74775	1.238	1.707	0.144
7.78769	1.298	1.897	0.139
7.82763	1.386	2.242	0.134
7.86756	1.443	2.575	0.124
7.9075	1.511	2.968	0.115
7.94744	1.675	3.442	0.107
7.98738	1.764	4.038	0.1
8.02731	1.877	4.543	0.095
8.06725	2.015	5.158	0.088
8.10719	2.197	5.884	0.083
8.14712	2.432	6.632	0.078
8.18706	2.704	7.488	0.076
8.227	3.106	8.47	0.074
8.26693	3.619	9.407	0.066
8.30687	4.289	10.493	0.057
8.34681	5.214	11.738	0.056
8.38674	6.268	13.21	0.061
8.42668	7.537	14.993	0.063
8.46662	8.866	17.152	0.061
8.50655	10.111	19.868	0.061
8.54649	11.229	23.38	0.063
8.58643	12.13	27.619	0.062
8.62637	12.726	32.321	0.061
8.6663	13.133	36.958	0.062
8.70624	13.268	41.166	0.062
8.74618	13.207	44.679	0.061
8.78611	13.033	47.493	0.06
8.82605	12.713	49.5	0.061
8.86599	12.359	51.076	0.066
8.90592	11.883	52.051	0.068
8.94586	11.466	52.407	0.071
8.9858	11.035	52.145	0.072
9.02573	10.579	51.135	0.068
9.06567	10.248	49.032	0.073
9.10561	9.917	46.326	0.078
9.14554	9.603	43.256	0.078
9.18548	9.342	40.33	0.08
9.22542	8.962	37.82	0.084
9.26536	8.693	35.833	0.086
9.30529	8.465	34.523	0.093
9.34523	8.218	33.428	0.091
9.38517	7.972	32.811	0.086
9.4251	7.728	32.48	0.09
9.46504	7.553	32.379	0.093
9.50498	7.251	32.4	0.094
9.54491	7.077	32.658	0.098
9.58485	7.03	33.097	0.099
9.62479	6.892	33.646	0.101
9.66472	6.735	34.209	0.103
9.70466	6.635	34.97	0.109
9.7446	6.459	35.855	0.113
9.78453	6.319	36.848	0.118
9.82447	6.262	37.807	0.122
9.86441	6.131	38.886	0.121
9.90435	6.022	40.025	0.126
9.94428	5.957	41.35	0.129
9.98422	5.87	42.557	0.134
10.0242	5.85	43.874	0.14
10.0641	5.715	45.294	0.143
10.104	5.638	46.84	0.147
10.144	5.548	48.431	0.152
10.1839	5.564	50.109	0.157
10.2238	5.448	51.873	0.158
10.2638	5.381	53.699	0.162
10.3037	5.319	55.565	0.169
10.3437	5.253	57.483	0.178
10.3836	5.23	59.633	0.179
10.4235	5.193	61.517	0.183
10.4635	5.105	63.919	0.189
10.5034	5.021	66.16	0.192
10.5433	4.908	68.471	0.2
10.5833	4.89	70.8	0.211
10.6232	4.858	73.296	0.221
10.6631	4.815	75.693	0.227
10.7031	4.771	78.176	0.235
10.743	4.687	80.716	0.241
10.783	4.709	83.374	0.25
10.8229	4.674	86.045	0.256
10.8628	4.624	88.607	0.269
10.9028	4.581	91.212	0.283
10.9427	4.592	93.905	0.289
10.9826	4.546	96.555	0.295
11.0226	4.534	99.243	0.307
11.0625	4.533	101.966	0.322
11.1024	4.455	104.803	0.331
11.1424	4.433	107.922	0.347
11.1823	4.458	110.915	0.363
11.2223	4.512	114.378	0.376
11.2622	4.447	117.942	0.389
11.3021	4.463	121.796	0.406
11.3421	4.417	125.851	0.422
11.382	4.435	130.151	0.44
11.422	4.45	134.708	0.457
11.4619	4.425	139.635	0.478
11.5018	4.415	144.78	0.495
11.5418	4.348	150.274	0.514
11.5817	4.379	155.941	0.541
11.6216	4.406	161.901	0.57
11.6616	4.29	168	0.592
11.7015	4.36	174.073	0.622
11.7414	4.339	180.175	0.656
11.7814	4.304	186.428	0.69
11.8213	4.269	192.537	0.726
11.8613	4.29	198.247	0.762
11.9012	4.287	203.567	0.809
11.9411	4.283	208.742	0.856
11.9811	4.292	213.23	0.907
12.021	4.294	217.312	0.961
12.0609	4.317	220.51	1.019
12.1009	4.32	223.346	1.085
12.1408	4.325	225.23	1.15
12.1807	4.303	226.568	1.226
12.2207	4.399	227.095	1.307
12.2606	4.387	226.783	1.397
12.3006	4.422	225.935	1.497
12.3405	4.376	224.195	1.602
12.3804	4.37	221.962	1.717
12.4204	4.365	219.046	1.847
12.4603	4.44	215.636	1.992
12.5002	4.433	211.795	2.146
12.5402	4.371	207.63	2.309
12.5801	4.384	203.257	2.483
12.6201	4.396	198.864	2.68
12.66	4.445	194.464	2.899
12.6999	4.472	190.308	3.132
12.7399	4.502	186.407	3.397
12.7798	4.544	183.17	3.67
12.8197	4.6	180.974	3.988
12.8597	4.672	179.869	4.316
12.8996	4.734	180.088	4.664
12.9396	4.789	182.222	5.067
12.9795	4.853	186.724	5.499
13.0194	4.952	194.004	5.964
13.0594	5.08	204.483	6.469
13.0993	5.274	218.548	7.019
13.1392	5.365	236.921	7.614
13.1792	5.552	259.181	8.27
13.2191	5.764	286.019	8.974
13.259	6.084	316.89	9.737
13.299	6.392	351.996	10.566
13.3389	6.698	391.465	11.432
13.3788	6.974	435.389	12.403
13.4188	7.348	483.642	13.439
13.4587	7.75	535.942	14.56
13.4987	8.119	591.144	15.759
13.5386	8.522	649.467	17.01
13.5785	8.875	707.733	18.452
13.6185	9.292	765.782	19.895
13.6584	9.657	820.422	21.468
13.6983	10.032	870.501	23.165
13.7383	10.391	913.188	24.973
13.7782	10.742	947.78	26.926
13.8182	10.947	971.823	28.906
13.8581	11.104	985.912	31.117
13.898	11.335	986.712	33.401
13.938	11.457	974.87	35.834
13.9779	11.532	951.318	38.345
14.0178	11.652	916.427	41.12
14.0578	11.643	871.838	43.992
14.0977	11.806	819.892	47.011
14.1377	11.826	762.664	50.243
14.1776	11.908	702.347	53.553
14.2175	11.929	641.079	57.192
14.2575	12.07	581.305	60.823
14.2974	12.19	523.671	64.681
14.3373	12.325	470.082	68.966
14.3773	12.441	420.979	73.207
14.4172	12.607	377.206	77.927
14.4572	12.791	338.459	82.528
14.4971	12.984	305.051	87.665
14.537	13.122	276.477	92.864
14.577	13.279	252.006	98.242
14.6169	13.595	231.705	103.935
14.6568	13.959	214.618	109.669
14.6968	14.196	200.812	115.712
14.7367	14.527	189.133	121.772
14.7766	14.939	179.854	128.24
14.8166	15.463	172.111	134.474
14.8565	16.057	165.977	141.207
14.8964	16.83	161.255	147.886
14.9364	17.842	157.981	154.844
14.9763	18.917	156.232	162.126
15.0163	20.318	156.47	169.2
15.0562	21.922	159.111	177.129
15.0961	23.883	164.688	184.929
15.1361	25.974	174.065	193.309
15.176	28.22	187.935	202.36
15.2159	30.734	207.5	211.662
15.2559	33.376	233.403	222.422
15.2958	36.034	267.228	232.933
15.3358	38.6	308.05	244.838
15.3757	41.065	357.551	257.021
15.4156	43.232	414.389	270.52
15.4556	45.259	478.535	284.759
15.4955	46.878	548.042	299.189
15.5354	48.218	620.472	314.931
15.5754	49.335	694.853	330.336
15.6153	50.11	767.428	346.715
15.6553	50.743	834.992	362.115
15.6952	51.206	893.903	378.817
15.7351	51.605	942.436	394.11
15.7751	52.127	976.869	408.938
15.815	52.934	995.951	423.181
15.8549	54.318	998.111	435.738
15.8949	56.736	984.163	448.23
15.9348	61.176	953.737	457.93
15.9748	68.828	908.076	467.169
16.0147	81.978	852.292	474.63
16.0546	103.556	786.255	480.444
16.0946	137.661	716.305	485.806
16.1345	189.649	643.514	489.063
16.1744	265.289	571.796	492.668
16.2144	369.994	503.261	494.875
16.2543	508.276	440.528	497.704
16.2943	682.646	383.837	500.77
16.3342	892.332	334.837	504.833
16.3741	1133.99	294.259	510.893
16.4141	1399.66	262.034	518.758
16.454	1680.36	238.503	530.587
16.4939	1964.79	223.318	544.96
16.5339	2218.06	216.34	564.791
16.5738	2427.98	217.027	588.896
16.6137	2592.7	224.525	619.974
16.6537	2649.03	237.594	656.847
16.6936	2698.79	255.7	699.375
16.7336	2729.21	277.154	751.381
16.7735	2745.35	300.828	808.521
16.8134	2734.21	325.216	872.64
16.8534	2744.26	349.208	942.964
16.8933	2734.76	371.576	1017.13
16.9332	2695.97	391.017	1096.06
16.9732	2624.76	406.496	1174.7
17.0131	2547.19	417.025	1253.28
17.053	2451.86	422.466	1327.49
17.093	2351.34	422.475	1399.05
17.1329	2220.6	416.997	1459.69
17.1729	2086.72	406.269	1514.25
17.2128	1939.26	391.173	1559.45
17.2527	1785.59	372.16	1593.1
17.2927	1635.75	351.032	1619.16
17.3326	1491.64	328.068	1631.05
17.3725	1350.51	304.812	1637.83
17.4125	1212.12	282.317	1631.19
17.4524	1081.5	262.315	1619.39
17.4923	958.413	246.463	1598.19
17.5323	845.179	236.72	1566.96
17.5722	741.578	235.628	1531.34
17.6122	648.162	245.289	1483.2
17.6521	564.222	267.985	1435.13
17.692	490.058	306.162	1372.08
17.732	424.844	360.049	1309.01
17.7719	367.508	429.645	1238.51
17.8118	317.736	513.324	1160.66
17.8518	274.574	605.8	1087.98
17.8917	237.265	706.353	999.534
17.9317	205.037	806.693	948.81
17.9716	177.476	903.098	915.867
18.0115	153.892	987.376	867.089
18.0515	133.601	1056.72	804.562
18.0914	116.531	1104.86	736.699
18.1313	101.837	1129.67	667.209
18.1713	89.466	1128.78	601.812
18.2112	78.881	1101.45	537.216
18.2511	69.83	1048.72	479.141
18.2911	62.079	975.262	423.437
18.331	55.598	888.911	374.3
18.371	50.061	794.43	331.136
18.4109	45.326	700.091	292.398
18.4508	41.227	608.665	259.766
18.4908	37.836	525.11	231.176
18.5307	34.82	450.544	206.166
18.5707	32.29	384.571	184.214
18.6106	30.033	328.438	164.865
18.6505	28.118	280.304	147.706
18.6905	26.385	240.905	132.748
18.7304	24.904	208.102	119.206
18.7703	23.619	182.275	107.013
18.8103	22.432	161.72	96.356
18.8502	21.403	146.096	86.326
18.8901	20.401	135.054	77.35
18.9301	19.608	128.09	69.292
18.97	18.775	125.902	61.876
19.0099	18.114	128.949	55.361
19.0499	17.532	139.666	49.213
19.0898	16.891	160.745	44.003
19.1298	16.401	195.877	39.249
19.1697	15.985	249.233	34.999
19.2096	15.583	324.301	31.268
19.2496	15.225	422.439	27.913
19.2895	14.901	543.9	25.062
19.3295	14.69	684.389	22.505
19.3694	14.579	838.687	20.238
19.4093	14.486	995.608	18.295
19.4493	14.42	1146.63	16.591
19.4892	14.496	1279.95	15.078
19.5291	14.652	1386.3	13.761
19.5691	14.881	1462.69	12.611
19.609	15.662	1502.96	11.607
19.6489	16.6	1505.16	10.728
19.6889	17.908	1473.32	9.945
19.7288	19.539	1405.02	9.273
19.7688	21.444	1313.87	8.675
19.8087	23.762	1204.94	8.127
19.8486	26.532	1088.58	7.665
19.8886	29.805	977.65	7.238
19.9285	33.476	880.773	6.867
19.9684	37.631	805.642	6.53
20.0084	42.181	756.138	6.223
20.0483	46.874	734.518	5.957
20.0882	51.583	740.282	5.708
20.1282	56.144	771.146	5.482
20.1681	60.307	821.26	5.283
20.2081	63.874	884.988	5.088
20.248	66.643	953.766	4.919
20.2879	68.564	1021.12	4.765
20.3279	69.692	1078.64	4.626
20.3678	70.042	1122.88	4.497
20.4077	69.778	1149.28	4.369
20.4477	68.946	1156.71	4.263
20.4876	67.55	1143.95	4.159
20.5276	66.059	1112.82	4.062
20.5675	64.405	1063.49	3.961
20.6074	62.917	999.333	3.859
20.6474	61.448	924.505	3.746
20.6873	59.883	842.893	3.631
20.7272	57.944	759.792	3.513
20.7672	55.348	677.872	3.382
20.8071	51.891	600.327	3.264
20.847	47.353	529.348	3.135
20.887	41.84	465.142	3.011
20.9269	35.582	408.447	2.89
20.9669	29.348	356.864	2.767
21.0068	23.677	311.338	2.66
21.0467	18.96	269.343	2.546
21.0867	15.221	231.144	2.445
21.1266	12.241	196.911	2.343
21.1665	9.968	166.092	2.248
21.2065	8.218	139.603	2.164
21.2464	6.877	116.696	2.09
21.2863	5.952	97.666	2.02
21.3263	5.169	81.869	1.948
21.3662	4.875	69.375	1.897
21.4062	4.631	59.433	1.85
21.4461	4.742	51.892	1.816
21.486	4.872	46.162	1.789
21.526	5.035	42.061	1.769
21.5659	5.306	39.058	1.753
21.6059	5.642	37	1.742
21.6458	5.93	35.455	1.745
21.6857	6.25	34.384	1.743
21.7257	6.504	33.491	1.752
21.7656	6.701	32.689	1.757
21.8055	6.902	31.913	1.764
21.8455	7.061	31.111	1.766
21.8854	7.179	30.082	1.763
21.9253	7.242	28.895	1.756
21.9653	7.263	27.565	1.751
22.0052	7.224	26.152	1.753
22.0452	7.131	24.772	1.742
22.0851	7.077	23.62	1.735
22.125	7.126	22.168	1.722
22.165	7.289	20.311	1.714
22.2049	7.459	18.754	1.709
22.2448	7.563	16.825	1.7
22.2848	7.571	15.685	1.693
22.3247	7.319	15.222	1.677
22.3647	7.024	13.87	1.677
22.4046	6.705	13.085	1.669
22.4445	6.346	12.665	1.667
22.4845	6.121	12.285	1.661
22.5244	5.865	12.064	1.654
22.5643	5.552	11.578	1.654
22.6043	5.406	11.359	1.643
22.6442	5.219	11.415	1.643
22.6841	5.082	13.288	1.635
22.7241	4.961	16.906	1.625
22.764	4.848	21.652	1.609
22.804	4.732	27.426	1.59
22.8439	4.659	32.768	1.574
22.8838	4.618	39.507	1.555
22.9238	4.537	46.402	1.541
22.9637	4.524	53.043	1.527
23.0036	4.453	267.723	1.513
23.0436	4.425	50.66	1.496
23.0835	4.409	11.926	1.474
23.1234	4.314	12.191	1.46
23.1634	4.289	12.537	1.436
23.2033	4.319	13.065	1.415
23.2433	4.269	13.518	1.394
23.2832	4.293	14.121	1.367
23.3231	4.259	14.821	1.352
23.3631	4.131	15.761	1.339
23.403	4.063	16.928	1.333
23.4429	4.038	18.356	1.32
23.4829	4.106	19.787	1.313
23.5228	4.126	21.441	1.305
23.5628	4.058	23.343	1.298
23.6027	4.035	25.611	1.293
23.6426	4.009	31.558	1.291
23.6826	4.014	33.013	1.292
23.7225	3.946	37	1.277
23.7624	3.999	39.736	1.254
23.8024	3.935	42.066	1.216
23.8423	3.836	44.246	1.169
23.8822	3.804	46.143	1.12
23.9222	3.789	47.093	1.06
23.9621	3.794	47.537	1.009
24.0021	3.72	47.33	0.958
24.042	3.741	48.601	0.915
24.0819	3.7	46.759	0.878
24.1219	3.719	45.245	0.84
24.1618	3.704	43.35	0.819
24.2018	3.664	41.367	0.795
24.2417	3.66	39.135	0.778
24.2816	3.692	37.324	0.765
24.3216	3.662	35.238	0.751
24.3615	3.678	32.569	0.742
24.4014	3.599	30.995	0.728
24.4414	3.577	29.464	0.722
24.4813	3.551	28.088	0.713
24.5212	3.657	26.794	0.706
24.5612	3.589	25.628	0.696
24.6011	3.643	24.583	0.693
24.641	3.589	23.567	0.688
24.681	3.604	22.679	0.678
24.7209	3.593	21.838	0.674
24.7609	3.558	21.012	0.664
24.8008	3.539	20.139	0.661
24.8407	3.445	19.339	0.654
24.8807	3.474	18.481	0.65
24.9206	3.453	17.637	0.647
24.9606	3.427	16.739	0.645
25.0005	3.454	15.714	0.643
25.0404	3.475	14.721	0.634
25.0804	3.358	13.845	0.636
25.1203	3.415	13.141	0.634
25.1602	3.452	12.317	0.625
25.2002	3.387	11.804	0.616
25.2401	3.413	11.273	0.611
25.28	3.398	10.782	0.61
25.32	3.345	10.349	0.602
25.3599	3.364	10.011	0.595
25.3999	3.345	9.747	0.591
25.4398	3.309	9.634	0.59
25.4797	3.285	9.485	0.59
25.5197	3.334	10.928	0.584
25.5596	3.36	10.335	0.578
25.5995	3.388	9.584	0.564
25.6395	3.361	9.749	0.563
25.6794	3.398	9.908	0.555
25.7193	3.375	9.945	0.542
25.7593	3.385	10.053	0.535
25.7992	3.325	10.09	0.528
25.8392	3.209	10.053	0.521
25.8791	3.27	9.968	0.512
25.919	3.216	9.817	0.505
25.959	3.238	9.624	0.495
25.9989	3.214	9.39	0.486
26.0388	3.234	9.019	0.481
26.0788	3.218	8.661	0.479
26.1187	3.277	8.481	0.485
26.1587	3.191	8.237	0.481
26.1986	3.223	7.902	0.483
26.2385	3.19	7.671	0.487
26.2785	3.172	7.315	0.498
26.3184	3.128	7.081	0.509
26.3583	3.174	6.996	0.519
26.3983	3.194	6.717	0.534
26.4382	3.193	6.49	0.546
26.4781	3.106	6.305	0.566
26.5181	3.093	6.257	0.582
26.558	3.208	6.141	0.595
26.598	3.243	6.08	0.61
26.6379	3.185	6.026	0.629
26.6778	3.166	5.983	0.64
26.7178	3.179	5.915	0.653
26.7577	3.117	5.949	0.668
26.7976	3.129	5.887	0.675
26.8376	3.098	5.869	0.682
26.8775	3.126	5.874	0.686
26.9174	3.059	5.839	0.685
26.9574	3.053	5.788	0.682
26.9973	3.052	5.824	0.674
27.0373	3.092	5.805	0.667
27.0772	3.078	5.754	0.65
27.1171	3.042	5.792	0.639
27.1571	2.981	5.852	0.622
27.197	3.05	5.868	0.603
27.237	2.989	5.896	0.589
27.2769	3.047	5.915	0.565
27.3168	2.975	5.918	0.545
27.3568	2.962	5.783	0.525
27.3967	2.925	5.737	0.501
27.4366	3.027	5.75	0.476
27.4766	2.902	5.686	0.457
27.5165	2.913	5.634	0.443
27.5564	2.991	5.625	0.425
27.5964	3.101	5.657	0.411
27.6363	3.097	5.588	0.396
27.6762	3.085	5.536	0.384
27.7162	3.064	5.568	0.374
27.7561	3.023	5.598	0.364
27.7961	3.054	5.577	0.356
27.836	2.997	5.599	0.351
27.8759	2.996	5.619	0.35
27.9159	2.937	5.571	0.345
27.9558	2.939	5.53	0.341
27.9958	2.9	5.562	0.333
28.0357	2.95	5.544	0.332
28.0756	2.913	5.506	0.329
28.1156	2.891	5.499	0.325
28.1555	2.914	5.547	0.324
28.1954	2.974	5.673	0.32
28.2354	2.906	5.618	0.319
28.2753	2.922	5.581	0.315
28.3152	2.913	5.568	0.313
28.3552	2.953	5.528	0.309
28.3951	2.939	5.494	0.303
28.4351	2.97	5.522	0.305
28.475	2.959	5.456	0.308
28.5149	2.961	5.351	0.304
28.5549	2.904	5.384	0.3
28.5948	3.055	5.395	0.296
28.6347	2.997	5.362	0.294
28.6747	3.025	5.381	0.295
28.7146	2.991	5.302	0.301
28.7545	3.005	5.435	0.294
28.7945	2.93	5.405	0.293
28.8344	2.957	5.368	0.294
28.8744	2.927	5.337	0.296
28.9143	2.927	5.347	0.299
28.9542	2.94	5.35	0.295
28.9942	2.915	5.355	0.294
29.0341	2.91	5.368	0.289
29.074	2.929	5.353	0.295
29.114	2.95	5.365	0.292
29.1539	2.908	5.341	0.291
29.1939	2.892	5.467	0.287
29.2338	2.863	5.482	0.282
29.2737	2.926	5.537	0.285
29.3137	2.877	5.529	0.281
29.3536	2.941	5.529	0.279
29.3935	2.912	5.46	0.276
29.4335	2.942	5.517	0.274
29.4734	2.985	5.481	0.275
29.5133	2.998	5.457	0.273
29.5533	2.937	5.469	0.272
29.5932	2.971	5.468	0.269
29.6332	3.073	5.454	0.272
29.6731	3.05	5.44	0.27
29.713	3.054	5.493	0.269
29.753	3.1	5.491	0.264
29.7929	3.056	5.519	0.259
29.8329	3.085	5.438	0.259
29.8728	3.078	5.566	0.26
29.9127	2.987	5.489	0.263
29.9527	2.956	5.512	0.264
29.9926	2.985	5.47	0.266
30.0325	3.007	5.56	0.261
30.0725	2.953	5.53	0.264
30.1124	2.949	5.426	0.269
30.1523	2.942	5.417	0.265
30.1923	2.954	5.42	0.264
30.2322	2.933	5.551	0.264
30.2721	2.961	5.493	0.26
30.3121	2.955	5.389	0.259
30.352	2.921	5.447	0.259
30.392	2.953	5.373	0.256
30.4319	2.92	5.353	0.256
30.4718	2.98	5.304	0.258
30.5118	2.971	5.184	0.26
30.5517	2.914	5.213	0.26
30.5917	2.946	5.184	0.259
30.6316	2.969	5.159	0.256
30.6715	3.043	5.123	0.26
30.7115	2.993	5.136	0.261
30.7514	3.021	5.12	0.261
30.7913	2.979	5.081	0.259
30.8313	2.978	5.126	0.264
30.8712	3.005	5.136	0.267
30.9111	2.921	5.149	0.268
30.9511	2.947	5.125	0.272
30.991	2.98	5.069	0.276
31.031	2.973	5.115	0.277
31.0709	2.95	5.133	0.276
31.1108	3.01	5.113	0.288
31.1508	2.969	5.071	0.296
31.1907	2.979	5.083	0.302
31.2306	2.97	5.202	0.305
31.2706	2.939	5.307	0.308
31.3105	2.932	5.276	0.313
31.3504	2.956	5.189	0.315
31.3904	2.965	5.163	0.32
31.4303	2.981	5.195	0.323
31.4703	2.979	5.139	0.324
31.5102	2.923	5.137	0.321
31.5501	2.995	5.092	0.31
31.5901	2.92	5.129	0.306
31.63	2.961	5.095	0.303
31.6699	2.996	5.062	0.294
31.7099	3.037	5.038	0.288
31.7498	3.061	5.073	0.283
31.7898	3.015	5	0.278
31.8297	3.015	4.973	0.272
31.8696	3.002	4.994	0.261
31.9096	2.968	5.048	0.247
31.9495	2.895	4.975	0.238
31.9894	2.911	4.957	0.23
32.0294	2.852	5.013	0.225
32.0693	2.831	4.995	0.221
32.1093	2.923	5.001	0.215
32.1492	2.926	4.984	0.21
32.1891	2.904	4.941	0.205
32.2291	2.912	4.958	0.205
32.269	2.903	5.093	0.202
32.3089	2.927	5.096	0.201
32.3489	2.87	5.105	0.201
32.3888	2.9	5.067	0.193
32.4287	2.929	5.125	0.192
32.4687	2.919	5.048	0.191
32.5086	2.91	5.136	0.191
32.5485	2.946	5.082	0.192
32.5885	2.881	4.991	0.192
32.6284	2.905	5.017	0.188
32.6684	2.901	5.018	0.187
32.7083	2.976	4.997	0.19
32.7482	2.993	4.954	0.19
32.7882	2.936	5.022	0.187
32.8281	3.013	5.037	0.188
32.868	2.928	5.046	0.194
32.908	2.945	5.064	0.192
32.9479	2.883	5.11	0.191
32.9879	2.931	5.038	0.194
33.0278	2.886	5.021	0.191
33.0677	2.899	5.059	0.188
33.1077	2.852	5.012	0.192
33.1476	2.844	5.073	0.192
33.1875	2.862	5.001	0.189
33.2275	2.848	5.086	0.188
33.2674	2.849	5.086	0.191
33.3073	2.862	5.152	0.189
33.3473	2.878	5.226	0.187
33.3872	2.817	5.172	0.184
33.4272	2.789	5.098	0.185
33.4671	2.846	5.118	0.184
33.507	2.836	5.137	0.18
33.547	2.921	5.076	0.181
33.5869	2.79	4.967	0.176
33.6268	2.834	4.942	0.18
33.6668	2.81	5	0.181
33.7067	2.861	5.01	0.179
33.7467	2.953	4.973	0.182
33.7866	2.944	4.96	0.177
33.8265	2.927	4.893	0.178
33.8665	2.921	4.927	0.176
33.9064	2.964	4.945	0.178
33.9463	2.966	4.901	0.18
33.9863	2.851	4.904	0.177
34.0262	2.799	4.93	0.175
34.0662	2.78	4.881	0.178
34.1061	2.845	4.896	0.179
34.146	2.773	4.943	0.182
34.186	2.842	4.925	0.182
34.2259	2.815	4.874	0.182
34.2658	2.774	4.851	0.186
34.3058	2.803	5.016	0.185
34.3457	2.731	5.017	0.185
34.3856	2.758	5.001	0.188
34.4256	2.8	5.074	0.192
34.4655	2.757	5.034	0.193
34.5055	2.781	4.996	0.192
34.5454	2.804	5.008	0.191
34.5853	2.839	4.941	0.191
34.6253	2.81	4.841	0.192
34.6652	2.768	4.876	0.189
34.7051	2.749	4.767	0.191
34.7451	2.843	4.866	0.196
34.785	2.853	4.875	0.193
34.825	2.809	4.837	0.19
34.8649	2.82	4.843	0.191
34.9048	2.848	4.84	0.195
34.9448	2.853	4.85	0.199
34.9847	2.854	4.808	0.193
35.0246	2.772	4.86	0.197
35.0646	2.772	4.814	0.199
35.1045	2.766	4.843	0.203
35.1444	2.742	4.872	0.205
35.1844	2.764	4.842	0.204
35.2243	2.759	4.84	0.2
35.2643	2.752	4.863	0.198
35.3042	2.73	4.914	0.198
35.3441	2.733	4.943	0.196
35.3841	2.735	4.934	0.203
35.424	2.774	4.982	0.207
35.4639	2.797	4.934	0.209
35.5039	2.763	4.954	0.216
35.5438	2.76	4.94	0.214
35.5838	2.821	4.91	0.213
35.6237	2.757	4.895	0.215
35.6636	2.721	4.806	0.224
35.7036	2.763	4.794	0.226
35.7435	2.81	4.843	0.224
35.7834	2.854	4.829	0.228
35.8234	2.879	4.801	0.235
35.8633	2.872	4.803	0.236
35.9032	2.815	4.789
35.9432	2.857	4.852
35.9831	2.866	4.804
36.0231	2.796	4.764
36.063	2.834	4.745
36.1029	2.719	4.776
36.1429	2.72	4.776
36.1828	2.736	4.798
36.2227	2.715	4.759
36.2627	2.785	4.698
36.3026	2.775	4.751
36.3426	2.702	4.884
36.3825	2.782	4.945
36.4224	2.757	4.896
36.4624	2.794	4.857
36.5023	2.768	4.977
36.5422	2.794	4.859
36.5822	2.741	4.899
36.6221	2.773	4.891
36.6621	2.737	4.784
36.702	2.759	4.79
36.7419	2.742	4.785
36.7819	2.784	4.8
36.8218	2.801	4.811
36.8617	2.817	4.777
36.9017	2.79	4.788
36.9416	2.798	4.752
36.9815	2.83	4.796
37.0215	2.807	4.798
37.0614	2.8	4.799
37.1014	2.874	4.806
37.1413	2.841	4.708
37.1812	3.174	4.807
37.2212	3.299	4.845
37.2611	3.256	4.783
37.301	3.206	4.777
37.341	3.179	4.794
37.3809	3.141	4.887
37.4209	3.099	4.883
37.4608	3.002	4.906
37.5007	2.973	4.935
37.5407	2.91	4.927
37.5806	2.947	4.905
37.6205	2.901	4.865
37.6605	2.868	4.859
37.7004	2.918	4.778
37.7403	2.908	4.727
37.7803	2.918	4.738
37.8202	2.879	4.739
37.8602	2.88
37.9001	2.869

## Sheet: Supplementary Figure 6
Supplementary Figure 6A							Supplementary Figure 6B							Supplementary Figure 6C																	Supplementary Figure 6D
Saci_2032	Relative specific activity [%]						Saci_2032	Specific activity [U/mg]							Relative specific activity [%]																	Relative specific activity [%]
pH	1	2	3	Average	SD		Temperature [°C]	1	2	3	Average	SD			70°C			80°C			90°			70°C		80°C		90°				70°C			80°C			90°			70°C		80°C		90°
5	25.0538	24.4322	21.4678	23.6513	1.91628		50	6.1888	6.38465	5.46024	6.01771	0.5149		Time [h]	1	2	3	1	2	3	1	2	3	Average	SD	Average	SD	Average	SD		Time [h]	1	2	3	1	2	3	1	2	3	Average	SD	Average	SD	Average	SD
6	80.7315	77.7193	77.815	78.7553	1.71215		60	17.9397	18.8798	13.7094	16.7448	2.7548		0	98.6487	104.442	96.9091	100.888	108.393	90.7183	96.0603	98.9037	105.036	100	3.2204	100	7.24303	100	3.7454		0	95.251	102.541	102.208	97.3995	111.899	90.7015	89.1619	123.249	105.036	100	3.36082	100	8.84704	100	16.4517
6.5	97.3942	103.203	99.4023	100	2.95037		70	39.0129	37.2895	39.0913	38.4654	1.05348		1	108.512	83.8857	108.911	64.1021	92.8166	87.7316	0	0	0	100.436	11.7041	81.5501	12.511	0	0		1	113.948	100.266	95.8017	51.27	43.9976	39.9305	0	0	0	103.338	7.72003	45.066	4.69061	0	0
7	89.9116	93.8322	89.1944	90.9794	2.4965		75	28.9072	34.3909	34.2342	32.4187	3.11891		3	109.087	86.0563	87.748	43.7618	32.9868	49.9433				94.297	10.4806	42.2306	7.00663				3	90.6276	86.3665	99.4106	25.9903	26.2625	22.4372				92.1349	5.43085	24.8967	1.74262
8	45.422	41.5252	41.9316	42.9596	2.14212		80	26.7137	23.4234	26.557	25.5556	1.851		6	102.814	102.16	95.744	28.7146	32.8355	28.0529				100.239	3.18993	29.8677	2.11591				6	95.251	88.0477	94.9611	10.5534	18.476	12.8818				92.7533	3.32942	13.9704	3.32472
Saci_1118	Relative specific activity [%]						Saci_1118	Specific activity [U/mg]
pH	1	2	3	Average	SD		Temperature [°C]	1	2	3	Average	SD
5	36.3585	28.2413	29.2559	31.2852	4.42278		50	5.15912	5.2167	4.5738	4.97182	0.348
6	62.9087	74.239	73.9008	70.3495	6.44615		60	9.66256	16.7727	9.60179	12.0189	4.22156
6.5	97.7452	105.186	97.0688	100	4.50394		70	20.0352	21.4521	20.9691	20.8323	0.70014
7	64.7689	63.5851	72.717	67.0237	4.96598		75	16.9902	17.6075	18.2632	17.6268	0.66019
8	38.726	40.7554	31.2852	36.9222	4.9861		80	13.232	14.3419	13.4943	13.7067	0.57332

[truncated: 2 more sheets: Supplementary Figure 7, Supplementary Figure 8]
